# Supplementary material for: Nasal Septum Deviation as the Consequence of BMP-Controlled Changes to Cartilage Properties
Source: Front Cell Dev Biol. 2021 Jun 24;9:696545. doi: 10.3389/fcell.2021.696545 (PMC8265824; doi:10.3389/fcell.2021.696545)
Supplement: Supplementary file 1 [file Table_1.XLSX]

## Sheet: Supplementary Table 1
Supplementary Table 1 | Shotgun proteomics proteins from BMP-7ncko and Bmp7ctrl Nasal septum tissues at 2 weeks identified without constraint by enzyme specificity rules during spectrum-to-sequence matching.
Proteins were identified from the the mouse UniProt protein database with appended standard laboratory and common contamination protein entries and reverse decoy sequences using the Andromeda algorithm as implemented in the MaxQuant software package v1.6.0.1, using an peptide FDR of 0.01. Search parameters included a mass tolerance of 1 ppm for the parent ion and 0.5 Da for the fragment ions, car…
Protein Uniprot IDs	Peptide counts (all)	Proteins	Gene Names	Ratio Bmp7ctrl (L) vs Bmp7ncko (H)	Log2 Fold Change	Number of different peptides per protein detected in Experiment 1	Number of different peptides per protein detected in Experiment 2	Number of different peptides per protein detected in Experiment 3	Number of different peptides per protein detected in Experiment 4	Potential contaminant
Q8BK64;A2AF82;A2AF81;Q8N9S3-3;Q8N9S3	4;1;1;1;1		Rpl3l	0.017419	-5.84319	1	1	1	2
P61804	3	Filaggrin	Flg	0.029067	-5.10447	14	9	2	1
Q80Y14	1	Keratin, type II cuticular Hb3;Keratin, type II cuticular Hb5	Krt83;Krt85	0.048484	-4.36635	9	1	1	1
O54824;O54824-2	6;5	Collagen alpha-2(IX) chain	Col9a2	0.049488	-4.33678	1	0	0	2
Q8BV66	3	Collagen alpha-1(IX) chain	Col9a1	0.054633	-4.19408	0	0	0	16
Q8CHW4;F6T9C3	8;1			0.054891	-4.18729	2	4	5	2	+
Q9BDB7;Q9BDB7-2;F6ZI78	3;2;1		Gm44	0.058274	-4.101	0	0	1	1
O88398	5	Vomeromodulin		0.05923	-4.07753	9	7	12	17
A2CF65;F8WHB7;J3QPR7;P49300;B1AU03	4;4;4;4;1	Plasminogen activator inhibitor 2, macrophage	Serpinb2	0.063857	-3.96901	2	1	0	0
O89017	2	Obscurin	Obscn	0.069968	-3.83716	1	0	1	1
P97355;E9PZ58	3;2		Flg	0.076503	-3.70834	6	2	1	1
P70697;A0A0A0MQG7	5;2	Myosin light chain 1/3, skeletal muscle isoform	Myl1	0.077028	-3.69847	5	1	3	2
A0A0R4J2B0;Q9Z0H4-7;Q9Z0H4-5;Q9Z0H4-4;S4R2J2;S4R2L5;S4R2S7;V9GX43;S4R2U7;S4R1S7;E9QA47;Q9Z0H4-11;Q9Z0H4;Q9Z0H4-8;Q9Z0H4-2;Q9Z0H4-6;Q9Z0H4-9	2;2;2;2;1;1;1;1;1;1;1;1;1;1;1;1;1	Keratin, type II cytoskeletal 2 epidermal	Krt2	0.077229	-3.69471	28	6	5	5	+
P70362;E9Q475;E9Q646;E9Q0Y6	3;1;1;1	Myosin-4	Myh4	0.079695	-3.64937	56	2	26	2
Q9R111;D3YU09	5;3	Keratin, type I cuticular Ha1	Krt31	0.08625	-3.53533	6	1	1	1	+
A0A0R4J214;E9PUF4;E9Q640;E9PYZ7;Q6NZN0-5;Q6NZN0-3;Q6NZN0-4;Q6NZN0-2;Q6NZN0	1;1;1;1;1;1;1;1;1	Insulin-like growth factor-binding protein 5	Igfbp5	0.096667	-3.37083	0	1	1	1
Q3U5Q7	2	Keratin, type I cytoskeletal 25	Krt25	0.11879	-3.07351	5	1	1	2
Q924B0;O55023;Q80ZJ2;A0A0A6YW07	3;3;2;1	Sarcoplasmic/endoplasmic reticulum calcium ATPase 1	Atp2a1	0.12756	-2.97075	19	12	14	11
D3Z390;Q921C5;Q921C5-2;Q921C5-3	4;4;4;2	Collagen alpha-1(V) chain	Col5a1	0.13291	-2.91148	1	1	2	3
A0A0R4J027;P54987	3;3			0.13545	-2.88417	1	0	1	1
CON__P35527	5	Actin, alpha skeletal muscle	Acta1	0.13595	-2.87885	20	17	19	16
D3Z6B9;Q8K009	5;5	DNA mismatch repair protein Msh2	Msh2	0.14134	-2.82276	0	1	2	0
Q63836;P17563;D6RHN2;A0A0R4J135;G3UWK0;G3UYY2	4;4;3;3;2;2	Serine protease 42	Prss42	0.14142	-2.82194	0	1	1	1
Q9QZE5;Q7TNQ1	7;2	Epsin-2	Epn2	0.1432	-2.8039	0	0	3	1
CON__P15497	3	Desmocollin-3	Dsc3	0.14943	-2.74246	4	0	0	0
Q62393-2;E9PUA7;Q62393-3	2;2;2	Histone H2A.V;Histone H2A.Z;Histone H2A	H2afv;H2afz	0.15563	-2.68381	3	3	3	3
Q00519	7	Myosin-1	Myh1	0.15818	-2.66036	63	2	35	3
CON__P13647	1		Mybpc1	0.16384	-2.60964	3	0	0	0
A6H5X4-3;A6H5X4	1;1	T-box brain protein 1	Tbr1	0.1683	-2.57089	0	0	1	1
Q8R180	9	Calcium/calmodulin-dependent protein kinase type 1	Camk1	0.17356	-2.52649	2	1	2	2
Q8VI94	4	Fatty acid-binding protein, adipocyte	Fabp4	0.17617	-2.50496	2	0	2	0
Q8VEJ4	2	Serine/threonine-protein kinase SMG1	Smg1	0.17776	-2.492	1	0	0	2
Q9D0F9;A2CEK3	6;4	Myosin-8	Myh8	0.1825	-2.45403	49	3	35	2
O08734;Q91WX5;F7CUQ1	5;3;1	Desmoglein-1-alpha;Desmoglein-1-beta;Desmoglein-1-gamma	Dsg1a;Dsg1b;Dsg1c	0.18321	-2.44843	2	0	0	0
Q64337-2;Q64337;D3YZJ1;F6VD69	5;5;3;2	Keratin, type I cytoskeletal 24	Krt24	0.18429	-2.43995	4	2	2	1
Q8C2T6;P33611	3;3	Tropomyosin alpha-1 chain	Tpm1	0.18758	-2.41442	18	16	19	16
J7NUP1;Q60766-2;Q60766	5;5;5	Olfactomedin-4	Olfm4	0.18989	-2.39676	0	0	2	1
P07356;B0V2N5;B0V2N7;B0V2N8	9;7;6;4	Monocarboxylate transporter 1	Slc16a1	0.19201	-2.38075	1	1	2	1
Q91WC0;F2Z438;F2Z420;Q91WC0-3;Q91WC0-2	2;1;1;1;1	Golgin subfamily A member 4	Golga4	0.19633	-2.34865	1	0	6	1
Q8VI93;F7CXR7	10;1	Calsequestrin-1;Calsequestrin	Casq1	0.20671	-2.27432	2	0	0	0
Q8BHL5-2;Q8BHL5;Q8BHL5-3;F6YXR3;Q5GMG0	7;7;6;4;1	Serpin B5	Serpinb5	0.20964	-2.25401	5	3	1	0
D3YXZ3;Q91YS4;O88448;D3Z5Y7	4;4;4;3	Collagen alpha-1(VII) chain	Col7a1	0.21444	-2.22135	0	0	0	3
Q62523;Q7TQE2;A0A0N4SVP4	3;2;1	Alpha-actinin-2	Actn2	0.21717	-2.2031	14	10	12	9
CON__Q9TTE1	1	Protein prune homolog 2	Prune2	0.21768	-2.19972	0	0	1	1
Q07797;E9Q5X5	6;5	Osteomodulin	Omd	0.22089	-2.1786	1	2	3	3
B2RQG2;A0A087WP76	2;1	Golgi membrane protein 1	Golm1	0.22373	-2.16017	0	1	1	0
Q91XD7	2	Myosin regulatory light chain 2, skeletal muscle isoform	Mylpf	0.22576	-2.14714	3	0	2	0
Q9R0E1	5	Guanine nucleotide-binding protein G(I)/G(S)/G(O) subunit gamma-12	Gng12	0.22924	-2.12507	0	1	1	0
P21981	3		Rnf113a2;Rnf113a1	0.23004	-2.12004	1	0	1	0
F8WIB1;P61211	1;1		Col22a1	0.23355	-2.0982	0	0	1	1
Q9QWR8	6	Starch-binding domain-containing protein 1	Stbd1	0.23625	-2.08161	0	1	7	0
Q9QUH0	2	Transducin-like enhancer protein 3	Tle3	0.23925	-2.06341	2	1	1	1
Q8C3V4;A0A087WSP5;P42225;Q99K94;A0A087WSQ5;Q8CFQ1	6;6;6;4;2;2		Calr4	0.24247	-2.04412	0	1	8	0
Q6PDY2	4	Pyrethroid hydrolase Ces2e;Carboxylic ester hydrolase	Ces2e;Ces2f	0.24866	-2.00775	1	0	2	2
P97429;A0A0N4SV57;A0A0N4SW89;D3Z0S1;S4R1F2	12;10;10;9;6	E3 ubiquitin-protein ligase TRIM11	Trim11	0.25162	-1.99068	0	0	1	1
Q61792;A2A6G9;A2A6H0;A2A6G7;A2A6G8;A2A6H1;A2A6G6	4;3;3;2;2;1;1	Prostaglandin E synthase	Ptges	0.25291	-1.9833	1	0	0	1
Q62159	2	Keratin, type II cytoskeletal 6B	Krt6b	0.25533	-1.96957	17	26	15	13
Q8BP92	4	Methylcytosine dioxygenase TET2	Tet2	0.25538	-1.96928	0	0	2	1
Q8C405;O35892-2;O35892;D6RIJ4;E9Q4Y0;A0A1B0GX24;E9QA05;Q99388	3;3;3;2;2;2;2;1	Putative tRNA pseudouridine synthase Pus10	Pus10	0.27882	-1.84259	1	0	0	1
P63024	4	Laminin subunit alpha-5	Lama5	0.28268	-1.82276	1	1	2	1
O54941	4		Flg	0.29893	-1.74212	12	8	1	0
Q99MN9;D3YZC1;E9Q1J7	4;3;3	Interferon-induced, double-stranded RNA-activated protein kinase	Eif2ak2	0.29912	-1.7412	0	2	0	1
E9Q8L9;Q9D620;G3UW57;A0A1B0GRJ0;G3XA57;G3XA57-2	2;2;1;1;1;1		Krt78	0.29963	-1.73875	3	4	3	2
Z4YJY0;Q3TCJ1;D3Z4D8	4;4;1	Golgi SNAP receptor complex member 2	Gosr2	0.30819	-1.69811	0	1	2	1
P09528	3	Tektin-1	Tekt1	0.31537	-1.66488	0	2	0	1
D3YXG2;Q9D997;Q9QZ08	3;3;3	Voltage-dependent P/Q-type calcium channel subunit alpha-1A	Cacna1a	0.31848	-1.65073	0	0	1	1
Q3TVF6;P58468	2;2	1,5-anhydro-D-fructose reductase	Akr1e2;Akr1e1	0.31855	-1.65041	2	2	1	1
A2AMI7;Z4YKC4;A0A0R4J112;A2AMI2;A0A0N4SVL0;Q80XI3-2;Q80XI3-4;Q80XI3;Q80XI3-3	5;5;5;5;5;5;5;5;5	Major urinary protein 5	Mup5	0.32121	-1.63841	1	0	0	3
Q08509;Q3UGL1;D3Z5I5;D3Z7F4	11;8;3;1	Sperm-associated antigen 7	Spag7	0.32123	-1.63832	0	2	1	0
P13020-2;P13020;A0A0J9YUQ8;A6PWS5;CON__Q3SX14	11;11;9;2;2	Keratin, type II cytoskeletal 79	Krt79	0.32496	-1.62167	10	6	8	7	+
A0JNY3;Q8BUV3	9;8	Glutathione peroxidase 3;Glutathione peroxidase;Epididymal secretory glutathione peroxidase	Gpx3;Gpx5	0.3266	-1.6144	2	1	0	0
F6TQN9;E9QL31;A0A0R4J104;P98078-2;P98078;E9PX84;Q3TRE6;P98078-3	4;4;4;4;4;1;1;1	Allograft inflammatory factor 1-like	Aif1l	0.32748	-1.61052	2	1	2	1
A2A9P6;P24788;P24788-2	4;4;3	Vomeronasal secretory protein 2	Lcn4	0.33616	-1.57278	5	6	6	5
Q8BVQ5	1	Protein FAM107B	Fam107b	0.34379	-1.5404	0	2	1	1
A0A1B0GT92;Q9Z1E4;A0A1B0GR90	5;5;1	Cell differentiation protein RCD1 homolog	Rqcd1	0.34513	-1.53479	1	1	1	1
Q3TRM8;E9Q8S8;E9Q3Z4;D6RFA3;D6RCV7;D3Z2E4	14;13;12;4;1;1		Dlg5	0.3453	-1.53408	0	1	1	1
E9Q3D6	5	Small ubiquitin-related modifier 1	Sumo1	0.34587	-1.5317	0	1	1	0
Q9CPN8;A6X8Z3;Q5SF07-2;Q5SF07	2;1;1;1	Contactin-6	Cntn6	0.348	-1.52284	0	0	2	2
A2AWP6;A2AWP8-3;A2AWP8-2;A2AWP8-4;A2AWP8;A2AWP8-5;F6S3V7;A2AWP4	6;6;6;6;6;5;4;1	Proteolipid protein 2	Plp2	0.35001	-1.51453	1	0	1	1
Q99PG2-2;Q99PG2	3;3	Kallikrein-14	Klk14	0.35008	-1.51424	4	2	1	0
Q8R1F5;E9QLT0;Z4YKI7	6;4;2	Vomeronasal secretory protein 1	Lcn3	0.35195	-1.50656	7	7	9	8
Q9CQ80;A2A4J8;E9PXS9;A8XY17;A2A4K0;Q9CQ80-2	5;4;3;3;3;3	Unique cartilage matrix-associated protein;Unique cartilage matrix-associated protein C-terminal fragment	Ucma	0.35267	-1.50361	0	0	1	1
P50396;B7FAU8;D6RI86	7;2;1	Metalloendopeptidase homolog PEX	Phex	0.35485	-1.49472	0	1	6	0
Q8CGK3	15	N-acetylglucosamine-6-sulfatase	Gns	0.35488	-1.4946	0	1	1	0
Q3TIR3;A0A1B0GS30;A0A1B0GSI8	2;1;1	Angiogenin	Ang	0.35807	-1.48169	2	1	1	1
P01902;G3UXW2;Q8HWB2;Q3TH01;P01901	6;1;1;1;1	Cytochrome b5 type B	Cyb5b	0.36086	-1.47049	0	2	1	0
P05063	11	Astrocytic phosphoprotein PEA-15	Pea15;Pea15a	0.36957	-1.43608	1	2	0	1
Q9CPX4;P29391;A0A1B0GRH4;A0A1B0GR60;P49945	5;5;3;3;2	Protein POF1B	Pof1b	0.38191	-1.3887	6	4	1	1
Q6P1F6;F6RV17;Q925E7;Q6ZWR4-3;Q6ZWR4;Q6ZWR4-2	7;2;2;1;1;1	Collagen alpha-2(V) chain	Col5a2	0.38454	-1.37879	2	3	3	4
P28076;A0A0R4J256	5;1		Tmem254b	0.38511	-1.37666	0	1	1	1
E9Q4G8;E9Q3Q6;Q61490;Q5MPX5;F6QH25	3;3;3;1;1	Legumain	Lgmn	0.38692	-1.36989	0	2	3	2
Q9D1M7	2	Elastin	Eln	0.39104	-1.35461	6	8	5	7
G3UZJ4;H3BJQ7;P99029-2;P99029	2;2;2;2	Replication protein A 32 kDa subunit	Rpa2	0.39127	-1.35376	1	1	2	1
Q9QZ06;A9JEI5;Q8C5G6;F7AT44	3;2;2;2	Keratin, type II cytoskeletal 80	Krt80	0.39178	-1.35188	0	2	0	0	+
Q8VEH6-2;Q8VEH6	1;1	NADH dehydrogenase [ubiquinone] flavoprotein 3, mitochondrial	Ndufv3	0.39237	-1.34971	0	1	1	0
Q6P069;Q6P069-2	7;6	Periaxin	Prx	0.3961	-1.33606	4	0	2	0
E9PV41;F6XC54;D3Z074;E9PXV7;O08808	7;6;6;6;6		Zfp617	0.39831	-1.32804	0	0	1	2
Q9D7J9	1	Putative peptidyl-tRNA hydrolase PTRHD1	Ptrhd1	0.39906	-1.32532	1	0	0	1
P48758	3	Mast cell protease 4	Mcpt4	0.39944	-1.32395	1	0	2	1
Q9WVK4	12	Dedicator of cytokinesis protein 1	Dock1	0.40104	-1.31818	1	1	2	1
A2AAY5	4	Tenascin-N	Tnn	0.40295	-1.31133	0	0	5	1
Q3TBA3;P21958;F6QHF1	3;3;1	Succinate dehydrogenase [ubiquinone] cytochrome b small subunit, mitochondrial	Sdhd	0.40832	-1.29223	1	1	1	1
Q8R4N0	2	Nephronectin	Npnt	0.41037	-1.285	0	1	0	1
F8WIK0;Q8WTY4;F7BWP1;E0CYY1	5;5;3;1	Collagen alpha-1(XXIV) chain	Col24a1	0.41181	-1.27995	0	1	1	1
Q6Q899;A2AP29;Q6Q899-4;Q6Q899-3;Q6Q899-2	5;3;2;2;2		Dcdc2b	0.41298	-1.27586	1	1	0	0
E9Q604;G5E8F1;E9Q5K8;Q3U1U4;P05555;A0A0R4J1B4;P05555-2	13;13;12;12;12;11;10	Alkaline phosphatase, tissue-nonspecific isozyme;Alkaline phosphatase	Alpl	0.41366	-1.27348	1	8	12	4
E9QJT5;P56376	3;3		Arhgef10	0.41434	-1.27111	1	0	1	1
G3UXW9;A0A140LJB7;Q3MIA8;B1ATU4;Q99LD4;Q99LD4-2	3;2;2;2;2;2		Ogdhl	0.41548	-1.26715	7	6	5	5
Q9ER38;M0QWH2	3;1	Ribosome maturation protein SBDS	Sbds	0.41726	-1.26098	1	2	1	0
A0A140LHL5;Q8VDQ8-3;Q8VDQ8-2;Q8VDQ8;Q8VDQ8-4	2;2;2;2;1	Microfibrillar-associated protein 2	Mfap2	0.41734	-1.2607	0	1	0	1
P68033;P63268;P68134;P62737;A0A1D5RM20	7;6;6;6;4	Alpha-2-HS-glycoprotein	Ahsg	0.42133	-1.24698	7	8	8	7
D3Z4T3;A0A0J9YVH9;Q99LS3;D3Z666	4;4;4;1	Ras-related protein Rab-8A	Rab8a	0.42259	-1.24267	2	2	5	3
Q8C266;P35278;P61021	5;5;1	Acyl-coenzyme A synthetase ACSM1, mitochondrial	Acsm1	0.42365	-1.23906	2	0	1	0
O70145	4	Protein IMPACT	Impact	0.42489	-1.23484	1	3	1	0
Q8C605;Q9WUA3;Q9WUA3-2;D3YUA3;F6YL81	11;11;8;3;2	Osteopontin	Spp1	0.42554	-1.23263	0	3	5	2
A2ARF6;Q9WUR9;F6TEU8;A2ARF5	3;3;2;1		Obp2b	0.42696	-1.22783	5	8	6	9
Q6PAV2-2;Q6PAV2	4;4	Peptidyl-prolyl cis-trans isomerase FKBP11	Fkbp11	0.44142	-1.17978	0	1	2	2
CON__Q7RTS7	1	Transthyretin	Ttr	0.44399	-1.1714	1	4	2	2
Q9Z1Q5	4	Lysozyme C-1	Lyz1	0.44492	-1.16838	1	3	2	1
P17809	4	Nuclear export mediator factor Nemf	Nemf	0.44573	-1.16576	0	1	2	0
A0A087WSP9;Q59IX1;Q60862	1;1;1	Gamma-enolase;Enolase	Eno2	0.44719	-1.16104	2	2	5	2
Q8K4Z3	1	Translation initiation factor eIF-2B subunit epsilon	Eif2b5	0.44784	-1.15894	1	1	1	2
Q9ESX5;B7ZCL7;A2AN81;F6YUI5;F6S1S5	6;5;3;3;2		Myh2	0.44818	-1.15785	44	3	28	2
A1BN54;Q7TPR4	16;16	Peroxisomal biogenesis factor 19	Pex19	0.44906	-1.15502	0	2	1	0
Q3TXU5	1	Signal transducing adapter molecule 1	Stam	0.45068	-1.14982	0	1	3	2
Q07076	8	Villin-1	Vil1	0.45324	-1.14165	0	0	6	0
Q07113;F6SFP4	11;1			0.45328	-1.14153	2	1	0	0
P10107	7	DENN domain-containing protein 4C	Dennd4c	0.45629	-1.13198	2	0	1	0
Q9Z0H7	5	Versican core protein	Vcan	0.4612	-1.11654	1	0	2	0
Q542I8;P11835;M0QWA7;D3YYP8;D3Z1S4	10;10;7;3;1	Intraflagellar transport protein 20 homolog	Ift20	0.46544	-1.10333	1	1	0	1
Q6NSR8;F6T2H5	5;1		AI481877	0.46548	-1.10321	0	0	2	2
P10810	7	E3 ubiquitin-protein ligase TRIM21	Trim21	0.46846	-1.094	2	1	0	0
Q9Z2G9;Q3U816;Q9Z2G9-2	2;1;1	Keratinocyte-associated protein 2	Krtcap2	0.4695	-1.0908	1	0	0	0
A2AMC3;Q3UXG7;Q91ZW2	1;1;1	Lysyl oxidase homolog 1	Loxl1	0.47205	-1.08299	0	1	2	4
Q3UDC3;O88746;A0A1D5RL90;A0A1D5RM84;A0A1D5RM45;A0A1D5RM51;A0A1D5RM12	7;7;3;3;2;1;1	Protein S100;Protein S100-A1	S100a1	0.47413	-1.07665	1	1	2	0
F6UND7;A0A087WQ04;P08103-2;P08103	4;4;4;4	Fibromodulin	Fmod	0.47421	-1.0764	9	8	7	7
Q3TIX9	3	Teneurin-1;Ten-1 intracellular domain;Teneurin C-terminal-associated peptide	Tenm1	0.47694	-1.06812	1	1	1	2
Q9WTI7-3;Q9WTI7;Q9WTI7-4;Q9WTI7-2;Q5ND45	19;19;18;18;2		Gm7221	0.47918	-1.06136	0	0	1	1
P99027	1	SLIT-ROBO Rho GTPase-activating protein 2	Srgap2	0.47992	-1.05913	1	1	4	1
Q62095	11	Replication protein A 70 kDa DNA-binding subunit;Replication protein A 70 kDa DNA-binding subunit, N-terminally processed	Rpa1	0.48414	-1.0465	0	0	2	1
P49615;A0A0G2JDL3	4;3	40S ribosomal protein S30	Fau	0.48539	-1.04278	1	1	1	1
Q8CAG6;Q9JHK5	4;4	CD109 antigen	Cd109	0.48601	-1.04094	3	0	1	1
Q9D8C4;D6RFB1	3;1	60S ribosomal protein L36a	Rpl36a;Gm6525	0.49089	-1.02653	2	2	3	3
Q91V12-2;E9PYH2;Q91V12-4;Q91V12;Q91V12-3	3;2;2;2;1		Myo5c	0.49254	-1.02169	1	3	3	3
Q8BG07-2;Q8BG07	7;7	Collagen alpha-2(I) chain	Col1a2	0.49275	-1.02107	17	22	17	24
D3Z0V2;A0A0R4J0X8;Q9ES28-8;Q9ES28-4;Q9ES28-3;Q9ES28-2;Q9ES28-7;Q9ES28;Q9ES28-6;Q9ES28-5;A0A1B0GRS3	7;7;7;7;7;7;7;7;6;6;3	Caspase-7;Caspase-7 subunit p20;Caspase-7 subunit p11	Casp7	0.49296	-1.02046	2	2	1	2
O88983;Q9D0J1	3;1	Apolipoprotein A-II;Proapolipoprotein A-II	Apoa2	0.49406	-1.01724	0	1	1	0
Q9R0X4;Q32MW3	5;3	Hyaluronan and proteoglycan link protein 1	Hapln1	0.49596	-1.0117	9	5	9	13
E9Q137	2	Calcium-regulated heat stable protein 1	Carhsp1	0.49656	-1.00996	1	2	1	1
E9PVQ3;E9Q1C3;E9Q8P1;E9Q106;E9Q5S6;E9Q7S4;E9PZE9;Q91WJ7-2;Q91WJ7	2;1;1;1;1;1;1;1;1	Non-histone chromosomal protein HMG-17	Hmgn2;Gm16494;Gm20379	0.49767	-1.00674	2	1	1	1
Q8CE80;P51125-7;P51125-3;P51125-2;P51125-6;P51125;P51125-5;P51125-4	2;2;2;2;2;2;1;1	Creatine kinase M-type	Ckm	0.49903	-1.0028	7	2	5	5
Q3UDE2;F2Z423	9;1	Desmin	Des	0.50229	-0.993408	8	4	6	4
G3UVV4;P17710-3;P17710-4;P17710;P17710-2;D3YYR4;D3Z365;B4YB29;Q91W97	18;18;18;18;17;3;3;1;1	Tomoregulin-2	Tmeff2	0.50419	-0.987961	0	1	1	1
Q99KC8	8	Collagen alpha-1(I) chain	Col1a1	0.50625	-0.982078	20	23	23	24
B1AXJ2;B1AXJ1;Q3U3N6	1;1;1	Probable carboxypeptidase X1	Cpxm1	0.50631	-0.981907	0	1	2	1
B1ATS4;B1ATS5;E9Q559;Q64518-2;Q64518-3;Q64518	3;3;3;3;3;3	Retinoid-inducible serine carboxypeptidase	Scpep1	0.50844	-0.975851	1	2	1	0
P08207	2	Protein FAM162A	Fam162a	0.50944	-0.973016	0	1	3	2
A0A0R4J1N9;P40630-2;P40630	1;1;1	Chondroadherin-like protein	Chadl	0.50999	-0.971459	9	10	15	16
Q9ERB0	2	Inhibitor of nuclear factor kappa-B kinase-interacting protein	Ikbip	0.51058	-0.969791	1	5	5	2
Q7TQX0	1	Acyl-CoA-binding protein	Dbi	0.51082	-0.969113	2	3	2	1
D3YUK4;Q9DCS9	3;3	Small proline-rich protein 3	Sprr3	0.51204	-0.965672	3	1	0	0
P32921-2;P32921;E0CXX4;E0CXQ4	3;3;1;1	Decorin	Dcn	0.51262	-0.964038	9	8	7	8
A0A0R4J1C8;P31996-2;P31996	2;2;2			0.51333	-0.962042	4	3	3	3	+
A0A0R4J0P5;P97814	5;4	Biglycan	Bgn	0.51389	-0.960469	13	13	13	14
Q80YR5;D6RJ78;D6RHP9;F6XJ79;F6Z0Y5;F6WIZ2	6;2;2;1;1;1	Leukocyte cell-derived chemotaxin 1;Chondrosurfactant protein;Chondromodulin-1	Lect1	0.51471	-0.958168	1	0	3	3
P08905	5	Tetratricopeptide repeat protein 21A	Ttc21a	0.51475	-0.958056	2	0	0	1
Q8R1F1;A2ARS6	8;2	Deleted in malignant brain tumors 1 protein	Dmbt1	0.5176	-0.95009	2	11	16	10
Q9D2G2;Q9D2G2-2	5;4	Diacylglycerol kinase	Dgkk	0.51955	-0.944665	0	0	1	1
G5E8V9;E9QAY5;A2RSX9;E9Q3G5	3;2;2;2	Transmembrane emp24 domain-containing protein 1	Tmed1	0.52023	-0.942778	0	2	0	0
P10922	1	Transcription initiation factor TFIID subunit 1	Taf1	0.52215	-0.937464	1	0	0	1
Q4FZC9-2;Q4FZC9	4;4	Peflin	Pef1	0.52271	-0.935917	1	0	1	0
F6VID9	1	Vacuolar-sorting protein SNF8	Snf8	0.5236	-0.933463	0	1	1	2
Q8BXZ1	5	FAD-linked sulfhydryl oxidase ALR	Gfer	0.52587	-0.927222	0	1	1	1
Q9DBB8	5	U3 small nucleolar RNA-associated protein 14 homolog A	Utp14a	0.52694	-0.924289	0	1	1	1
Q8BGX2	3	Odorant-binding protein 2a	Obp2a	0.52732	-0.923249	7	9	10	8
Q9DD18;Q9DD18-2	2;1	Major facilitator superfamily domain-containing protein 10	Mfsd10	0.52736	-0.92314	1	0	2	0
F6QKK2;Q8VEH3	1;1	Adiponectin	Adipoq	0.53135	-0.912266	1	2	3	1
Q9CPX7	2	Cell growth regulator with EF hand domain protein 1	Cgref1	0.53288	-0.908117	2	6	6	2
Q3UW53;E9PYV4;D3YYZ9;D3Z233	10;9;3;3	COMM domain-containing protein 10	Commd10	0.53472	-0.903144	1	2	2	1
Q9D967	3	Protein-tyrosine-phosphatase;Receptor-type tyrosine-protein phosphatase gamma	Ptprg	0.53594	-0.899857	1	0	1	0
O88531;B1B0P8;B1B0P9	5;3;3	Lanosterol 14-alpha demethylase	Cyp51a1	0.53697	-0.897087	2	0	1	0
Q920N2	1	Dipeptidase 1	Dpep1	0.53771	-0.8951	2	1	2	0
A0A1B0GRS5;P30204-2;P30204	2;2;2	Serum deprivation-response protein	Sdpr	0.53999	-0.888995	4	0	0	0
Q05816	4	Collagen alpha-1(III) chain	Col3a1	0.54135	-0.885366	6	7	6	5
Q9QUJ7-2;Q9QUJ7	4;4	PDZ domain-containing protein 4	Pdzd4	0.54722	-0.869807	0	1	1	0
Q9DBJ1;O70250	9;1	Nuclear pore complex protein Nup50	Nup50	0.54801	-0.867726	0	1	2	2
Q00422	5	Lymphocyte antigen 6D	Ly6d	0.5496	-0.863546	0	1	1	0
E9PUV2;A0A0B4J1M6;P08508	2;2;2	Guanine nucleotide-binding protein G(I)/G(S)/G(O) subunit gamma-8	Gng8	0.55034	-0.861605	1	0	0	1
Q91YP2	5	Inositol-3-phosphate synthase 1	Isyna1	0.55393	-0.852224	2	1	3	2
A2A6U3;Q80UG5-2;Q80UG5-3;Q80UG5;A8Y5D3;A2A6U5	3;3;3;3;1;1	cGMP-specific 3,5-cyclic phosphodiesterase	Pde5a	0.55543	-0.848323	0	0	10	0
CON__Q3ZBS7	7	Collagen alpha-2(IV) chain;Canstatin	Col4a2	0.5557	-0.847622	1	3	1	3
Q8K021	2	Ectonucleotide pyrophosphatase/phosphodiesterase family member 1;Alkaline phosphodiesterase I;Nucleotide pyrophosphatase	Enpp1	0.55682	-0.844717	2	0	5	2
Q62261;A0A0A0MQG2;Q62261-2;Q68FG2	24;21;20;1	Integrin alpha-11	Itga11	0.55856	-0.840216	0	0	2	0
Q62465	7	UV excision repair protein RAD23 homolog B	Rad23b	0.55882	-0.839544	1	2	5	5
Q9DCR2	2	Transcription factor Sp3	Sp3	0.56126	-0.833259	2	2	2	2
A0A0A6YWM7;A0A0A6YW28;P35123;A0A0A6YW63;A0A0A6YVY7	2;2;2;1;1	SPARC-related modular calcium-binding protein 2	Smoc2	0.56369	-0.827026	1	2	3	3
Q7TSG2	6	Diphosphomevalonate decarboxylase	Mvd	0.56739	-0.817587	1	1	1	0
Q9D8T2	3	Protein RER1	Rer1	0.5685	-0.814768	2	2	3	3
D3Z041;P41216;D3Z457;D3YVF6	7;7;3;1	5-3 exoribonuclease 2	Xrn2	0.56996	-0.811067	1	2	3	1
P70452	3	Cartilage-associated protein	Crtap	0.57002	-0.810916	2	2	7	4
D6RGM3;E9QK48;Q7TNG5;Q7TNG5-2	3;3;3;3	tRNA pseudouridine synthase;tRNA pseudouridine synthase A, mitochondrial	Pus1	0.57249	-0.804678	1	1	1	0
A2AIR0;A2AIR2;Q5DTM8;A2AIR1;Q5DTM8-2	4;4;4;2;2	Keratin, type I cytoskeletal 28	Krt28	0.57387	-0.801204	2	2	3	2
Q8K1X4	6	CD151 antigen	Cd151	0.57507	-0.798191	1	1	0	0
A0A0R4J0P6;Q8VDG3	3;3	Matrilin-3	Matn3	0.57561	-0.796836	6	4	6	8
O89116	4	UPF0691 protein C9orf116 homolog	1700007K13Rik	0.57603	-0.795784	1	1	1	1
P04627;E9Q0P8;Q8CAD1;B1AUP0;B1AUN8	3;2;1;1;1	Chondroadherin	Chad	0.57625	-0.795233	9	5	7	7
A0A0R4J046;P53569;P53569-2	3;3;1	Prominin-2	Prom2	0.5781	-0.790609	0	0	1	2
P28033-2;P28033-3;P28033	2;2;2	TATA element modulatory factor	Tmf1	0.57889	-0.788639	0	1	1	0
Q9CT10	2		Scgb2b27	0.58097	-0.783464	0	1	1	1
Q99KQ4	3	Cytochrome b-c1 complex subunit 9	Uqcr10	0.58171	-0.781628	1	1	1	1
B1ASZ3;Q64516-1;Q64516-2;Q64516	3;3;3;3	Golgin subfamily A member 1	Golga1	0.58293	-0.778605	0	2	0	0
Q8JZV7;F6UP77	6;2	Protein DGCR6	Dgcr6	0.58461	-0.774454	0	0	1	2
Q3V1V3	5		Bpifb9b	0.58508	-0.773294	12	10	16	17
O35215	1	Inositol monophosphatase 3	Impad1	0.58529	-0.772776	2	1	1	1
CON__Q2UVX4	10	Hydroxysteroid dehydrogenase-like protein 2	Hsdl2	0.58598	-0.771077	2	1	0	2
Q04899;A0A1L1SUS7;Q8K0D0-2;Q04735-2;Q04735;Q8K0D0	2;1;1;1;1;1		Sec16a	0.58665	-0.769428	0	1	2	3
A0A171EBL2;E9Q555;Q3U0U2	29;29;1	Transmembrane and coiled-coil domain-containing protein 1	Tmco1	0.58889	-0.76393	1	1	0	1
P09411;S4R2M7;P09041	7;4;1	Mast cell carboxypeptidase A	Cpa3	0.5903	-0.76048	2	0	3	1
Q62048-2;Q62048;D3Z375	2;2;1	Branched-chain-amino-acid aminotransferase;Branched-chain-amino-acid aminotransferase, cytosolic	Bcat1	0.59047	-0.760064	3	2	1	1
P09103;E9Q8G8	7;2	Carbonic anhydrase 3	Ca3	0.5915	-0.75755	3	1	5	1
Q9ET26;S4R1Z0	2;1	Neuropeptide Y receptor type 6	Npy6r	0.59243	-0.755283	0	0	1	1
A6ZI44;P05064;D3YWI1;A0A0U1RPN8;A0A0U1RPT5;D3Z510;D3YV98;A6ZI47;Q9CPQ9;A6ZI46	8;8;7;6;5;4;4;4;3;3	Protein-lysine 6-oxidase	Lox	0.59296	-0.753993	1	1	1	1
Q9DBR7-2;Q9DBR7	4;4		Scaper	0.59364	-0.75234	1	0	1	0
B1AT03;Q3UC82;Q80ZH7;K4DI59;P97386-2;P97386;Q3TJN5	3;3;3;3;3;3;2	Matrilin-4	Matn4	0.5948	-0.749523	8	9	13	13
G3X9V0;P97372;E0CZ90	7;7;3	Peptidyl-prolyl cis-trans isomerase FKBP9	Fkbp9	0.59587	-0.74693	6	6	8	8
O35350	4	Coiled-coil domain-containing protein 8 homolog	Ccdc8	0.59848	-0.740625	0	1	1	0
Q60710;F6TVP2;E9Q0K6;F8WJE0;E9PYG9;E0CXZ5	14;13;13;13;12;4	Cytochrome P450 2B9	Cyp2b10;Cyp2b9	0.59963	-0.737856	3	3	1	2
Q9DBC7;A2AI69;D3Z068;D3Z0V6;P12849	7;1;1;1;1	Glia-derived nexin	Serpine2	0.59992	-0.737158	9	10	10	10
P61982	5	Probable glutathione peroxidase 8	Gpx8	0.60048	-0.735812	0	2	1	0
Q8VEE0;M0QWJ2;A0A087WQM3;M0QWQ0;B2KGF0	2;1;1;1;1	Protein cereblon	Crbn	0.60072	-0.735235	1	0	0	1
Q7TSS2	3	Sugar phosphate exchanger 2	Slc37a2	0.60115	-0.734203	0	0	2	0
P14824;F8WIT2	13;12	Galectin-1	Lgals1	0.60295	-0.72989	6	5	6	5
Q9WUM3;D3YUG6	7;1	Insulin-like growth factor-binding protein 7	Igfbp7	0.60301	-0.729746	2	2	4	1
Q922H4;D3Z2T0;D3Z0T7;A0A087WPV7;D3Z2L8;D3YVK2;D3Z5Z5	6;3;3;2;2;2;2	Collagen alpha-1(XXVII) chain	Col27a1	0.604	-0.72738	3	0	0	0
Q6NV99	4	Mitogen-activated protein kinase kinase kinase MLT	Zak	0.60552	-0.723753	3	2	2	1
Q7M6Y3-2;Q7M6Y3-3;Q7M6Y3-4;Q7M6Y3-6;Q7M6Y3-5;Q7M6Y3;A0A140LHQ8;A0A1L1SUR7;A0A140LHG9	4;4;4;4;4;4;3;2;1	Protein sidekick-2	Sdk2	0.60621	-0.72211	1	0	1	0
Q8C3F7	1	Protein S100-A9	S100a9	0.6071	-0.719994	1	2	2	2
Q9CZD3	9	Serine/threonine-protein kinase mTOR	Mtor	0.60777	-0.718403	1	2	1	1
A0A0A6YVV9;Q6PD03	1;1	Collagen alpha-1(XXVI) chain	Col26a1	0.60829	-0.717169	0	1	1	1
O88374;O35855;A0A1B0GX27;A0A1B0GST1;A0A1B0GQY4	7;7;6;1;1	Myelin basic protein	Mbp	0.60888	-0.71577	3	1	3	1
A0A1B0GSR9;Q564E2;A0A1B0GSX0;P06151;A0A1B0GT41;A0A0N4SVV8;D3Z7F0;A0A1B0GQX5;D3YVR7;D3YZQ9;D3YZE4;P00342;P16125	2;2;2;2;1;1;1;1;1;1;1;1;1	Myeloid-associated differentiation marker	Myadm	0.60895	-0.715604	3	2	1	1
Q8C253;P16110	6;6	Calcium/calmodulin-dependent protein kinase type II subunit gamma;Calcium/calmodulin-dependent protein kinase type II subunit beta	Camk2g;Camk2b	0.60944	-0.714444	3	3	5	3
A0A0R4J083;P51174	6;5	Prolyl 3-hydroxylase 3	Leprel2	0.61001	-0.713095	0	0	2	1
O35969;O35969-2	3;3	Procollagen C-endopeptidase enhancer 1	Pcolce	0.6113	-0.710048	6	7	7	5
O35639;A0A0G2JGL7;Q3TET3;A0A0G2JFB3	8;2;2;1	Protein kinase C delta-binding protein	Prkcdbp	0.61313	-0.705735	3	0	3	2
P12382;A0A1W2P6Q4;A0A1W2P7T1	15;1;1	Anoctamin-10	Ano10	0.61339	-0.705123	1	2	1	0
E0CYE2;F7DEU6;P50096;E0CXK0	2;2;2;1	Reticulocalbin-3	Rcn3	0.61389	-0.703948	4	5	10	8
Q9D1A2	7		Dnah7a;Dnah7c;Dnah7b	0.61391	-0.703901	1	1	1	0
Q9Z0N2	3	Acetyl-coenzyme A transporter 1	Slc33a1	0.6142	-0.70322	0	0	2	1
E9Q855;O35609	7;7	Deleted in autism protein 1 homolog		0.61776	-0.694882	0	1	2	1
Q91ZR1	3	Pigment epithelium-derived factor	Serpinf1	0.6184	-0.693388	5	7	4	6
Q9QXS1-2;Q9QXS1;Q9QXS1-10;Q9QXS1-9;Q9QXS1-12;Q9QXS1-11;Q9QXS1-13;Q9QXS1-5;Q9QXS1-3;Q9QXS1-16;Q9QXS1-4;Q9QXS1-14;Q9QXS1-15;E9Q3W4;F6R059;A0A0R4J218;A0A0R4J223;E9PW24;Q8R0W0	143;143;138;138;138;138;138;138;138;138;138;138;136;135;48;24;17;14;2	Kinesin-like protein;Kinesin-like protein KIF7	Kif7	0.62116	-0.686963	1	0	1	1
B7ZC46;B1AQY9;B1AQZ0;Q8CHH9;Q8CHH9-2	4;4;4;4;4		Slfn9	0.62469	-0.678788	0	1	1	1
Q9JIQ3	1	Endoglin	Eng	0.62494	-0.67821	1	0	1	0
A0A0N4SVA6;Q3U3K9;P70295	3;3;3		Nfxl1	0.62627	-0.675143	1	1	1	1
P48036;A0A0G2JGQ0	12;5	Protein FAM154B	Fam154b	0.62645	-0.674729	2	4	1	0
P26041	17	Glycogen phosphorylase, muscle form;Alpha-1,4 glucan phosphorylase	Pygm	0.6274	-0.672543	5	1	4	3
Q8BGV0;A0A0U1RPY0	2;1	Periostin	Postn	0.62767	-0.671922	12	16	18	15
E0CY18;A0A087WPF5;Q91X58	2;1;1	Thrombospondin-3	Thbs3	0.62879	-0.66935	0	2	2	1
A0A0U1RPX4;Q63844;D3Z3G6;D3Z6D8;A0A0U1RPZ0;E9PXX5;E9Q3I6;Q6P5G0;Q61532	9;9;6;5;3;1;1;1;1	Protein S100-A10	S100a10	0.6296	-0.667493	2	2	2	2
Q8BSY0;Q8CBM2;A2AL85;A2AL74;A2AL76;A2AL75;A2AL81	11;10;10;1;1;1;1	Glypican-4;Secreted glypican-4	Gpc4	0.62964	-0.667401	1	0	2	1
Q8BGQ7	20	Protein transport protein Sec61 subunit gamma	Sec61g	0.63291	-0.659928	2	0	1	2
Q8K5B2	1	Brain acid soluble protein 1	Basp1	0.63294	-0.659859	4	5	6	4
Q8C0L8	5	Protein Hikeshi	l7Rn6;L7rn6	0.63381	-0.657878	0	1	1	0
E9PWG2;E9PY51	3;2	Coiled-coil domain-containing protein 114	Ccdc114	0.63523	-0.654649	0	2	0	0
Q6IRU2	6	Aggrecan core protein	Acan	0.63603	-0.652833	16	13	17	21
Q3TH34;Q9D8N2	1;1	Tenascin	Tnc	0.63651	-0.651745	6	13	19	9
Q99JI6;A0A1W2P777	3;1	Chondroitin sulfate proteoglycan 4	Cspg4	0.63801	-0.648349	5	3	8	6
Q99P88	12	Double-stranded RNA-binding protein Staufen homolog 1	Stau1	0.63835	-0.64758	1	0	3	2
Q3UE92;Q6P1B1;S4R1I3;S4R228	6;6;4;2	BRCA1-associated protein	Brap	0.63872	-0.646744	2	1	1	1
Q8CJG0	6	Peptidyl-prolyl cis-trans isomerase FKBP10	Fkbp10	0.63941	-0.645187	10	12	11	9
P59325	3	Coiled-coil domain-containing protein 132	Ccdc132	0.6418	-0.639804	0	2	1	0
A0A0J9YTY5;D3YY98;Q8VDS8-3;Q8VDS8;Q8VDS8-2	2;2;2;2;1	Collagen alpha-1(VI) chain	Col6a1	0.64272	-0.637738	17	19	21	20
B7ZWL1;A0A1D5RMJ8;Q6ZQ08-2;Q6ZQ08;Q6ZQ08-4;A0A1D5RMD8;Q6ZQ08-3;A0A1D5RM04;A0A1D5RM03;A0A1D5RML9	12;12;12;12;12;5;3;1;1;1	Serine-protein kinase ATM	Atm	0.64382	-0.635271	0	0	2	2
A0A0R4J172;Q3U1Y4-3;Q3U1Y4;Q3U1Y4-2;F6W646;F6RXE7	3;3;3;2;1;1	Epiphycan	Epyc	0.64414	-0.634554	6	5	9	6
A0A1C7CYV0;B1AX58;Q99K51	5;5;5	SH3 and PX domain-containing protein 2B	Sh3pxd2b	0.64428	-0.63424	1	1	1	0
E9QAG2;Q9D4J7-2;Q9D4J7	1;1;1	Threonine synthase-like 2	Thnsl2	0.64506	-0.632495	2	1	1	2
G3UZZ3;Q3T9X3;Q3TCR7;G3X9G4;F8WIV5;P39054-2;P39054;G3UXX2;A0A0J9YUE9;A0A0J9YUN4;P39053-5;P39053-3;P39053-6;P39053-4;P39053;E9QLL2;Q8BZ98-2;Q8BZ98	14;14;14;14;14;14;14;4;4;4;4;4;4;4;4;3;3;3	Arpin	Arpin	0.64532	-0.631913	1	0	1	1
A0A087WNZ7;G5E870;A0A087WRV6;A0A0B4J1N9;A0A087WSG4;A0A087WS65;Q3TP48;A0A087WQ02;A0A087WP92	13;13;7;4;2;1;1;1;1	Vacuolar protein sorting-associated protein 37C	Vps37c	0.64571	-0.631042	3	0	1	0
P47856-2;P47856;Q9Z2Z9;D3YYE0;D3YYD9	6;6;3;1;1	Uncharacterized protein C8orf59 homolog	1810022K09Rik	0.64649	-0.6293	0	0	1	1
Q9Z1G3;D3Z5W3;Q99L60-3;Q99L60;Q99L60-2	3;1;1;1;1	Retinol dehydrogenase 13	Rdh13	0.64698	-0.628207	1	0	2	1
Q3TAW3;E9Q296;Q8C178;Q9EPL9;D3Z2N6	2;2;2;2;1	rRNA 2-O-methyltransferase fibrillarin	Fbl	0.64709	-0.627962	1	3	4	3
A0A0R4J1B9;G3X9M0;Q9ER88-2;Q9ER88;G3UWM7;G3UWZ6	3;3;3;3;1;1	Myosin-11	Myh11	0.64777	-0.626446	68	59	84	51
Q8C079-4;Q8C079-3;Q8C079;Q8C079-2	5;5;5;3	Synemin	Synm	0.64905	-0.623598	1	0	1	0
Q61205;D3Z2X5;D3Z7E6;Q8CA83	5;3;3;2	Collagen alpha-1(II) chain;Collagen alpha-1(II) chain;Chondrocalcin	Col2a1	0.64951	-0.622576	10	9	6	26
H7BXC3	3	Synaptopodin-2	Synpo2	0.6498	-0.621932	5	1	7	0
Q61239	1	Heat shock protein beta-1	Hspb1	0.64988	-0.621755	4	4	4	4
P26039;A2AIM2;E9PUM4;A0A1L1SQ51;Q71LX4;F6SX70;A0A1L1SQP9;Q8CDM9;A0A1L1SRI1;F6S1V7	42;7;4;4;4;3;2;2;2;1		Gm5938	0.6505	-0.620379	4	1	2	2
CON__P04264	9	LIM domain-binding protein 3	Ldb3	0.65235	-0.616282	4	0	3	0
Q80ZX0;F6VJC5	6;3	LIM and senescent cell antigen-like-containing domain protein 1	Lims1	0.65256	-0.615818	1	2	2	1
O70252;D3YX62;D3Z4A2	6;4;1	Triple functional domain protein	Trio	0.65282	-0.615243	0	1	2	1
Q61024;D3Z028;D3YYR0;D3Z0C2	8;2;2;2	Leukocyte cell-derived chemotaxin-2	Lect2	0.65316	-0.614492	2	1	2	1
Q91YD3	3	Beta-1,3-galactosyltransferase 5	B3galt5	0.65467	-0.61116	1	1	0	0
A0A1D5RLS1;Q60902-3;Q60902-2;Q60902;Q60902-4	6;6;6;6;5	Glutathione peroxidase 7	Gpx7	0.65538	-0.609596	2	5	4	4
A0A087WQT6;O89110	3;3	ADP-sugar pyrophosphatase	Nudt5	0.65586	-0.60854	1	3	4	2
Q3U8S1;A2APM5;A2APM3;A2APM4;E9QKM8;Q80X37;A2APM1;A2APM2;P15379-2;P15379-3;P15379-6;P15379-11;P15379-5;P15379-10;P15379-9;P15379-4;P15379-8;P15379-7;P15379;P15379-12;P15379-13	4;4;4;4;4;4;4;4;4;4;4;4;4;4;4;4;4;4;4;1;1	Ras-related protein Rab-22A	Rab22a	0.65588	-0.608496	1	1	1	1
D6RFQ8	2	28S ribosomal protein S7, mitochondrial	Mrps7	0.6563	-0.607573	0	1	0	1
Q9JLQ0	3	Peptidyl-prolyl cis-trans isomerase C	Ppic	0.65658	-0.606957	5	5	5	5
Q8BWZ3-2;Q8BWZ3;F6XQZ4	10;10;1	Bromodomain-containing protein 4	Brd4	0.65685	-0.606364	1	2	2	2
A0A0R4J1H6;E9QP99;P55937-1;P55937;D3Z0Q8	7;7;7;7;1	Protein YIF1A	Yif1a	0.65875	-0.602197	0	1	1	1
Q9D8B3	2	PEST proteolytic signal-containing nuclear protein	Pcnp	0.6591	-0.601431	1	1	1	0
Q31125	1	Cartilage oligomeric matrix protein	Comp	0.66105	-0.597169	21	17	19	16
P48722-2;P48722;E0CY23;A0A0N4SW76	6;6;5;2	Adenylate kinase 4, mitochondrial	Ak4	0.66133	-0.596558	0	0	3	3
A0A0G2JFY0;A0A0A0MQ80;Q3UMC0	6;6;6	40S ribosomal protein S28	Rps28;Gm10263	0.6623	-0.594443	1	2	1	1
Q6P5B5;Q9WVR4	8;7	Collagen alpha-2(VI) chain	Col6a2	0.66253	-0.593942	10	11	13	13
Q99LM2;D6RJ46;F2Z486	2;1;1	Collagen alpha-1(XII) chain	Col12a1	0.6629	-0.593137	57	56	79	71
P28650;J3QN31;P28650-2	7;6;6	Aquaporin-5	Aqp5	0.66293	-0.593072	1	1	2	3
A0A0R4J0G0;Q8BH04	14;14	Liprin-beta-2	Ppfibp2	0.66295	-0.593028	1	2	0	0
Q9Z0H1	3	Retinol dehydrogenase 11	Rdh11	0.66419	-0.590332	1	0	0	1
Q8R1V4;Q5SVW9	2;1	Glutamate-rich protein 5	Erich5	0.66441	-0.589854	1	2	1	2
Q8R059	3	TBC1 domain family member 8B	Tbc1d8b	0.66544	-0.58762	2	3	1	1
P06745;A0A0U1RQ72;A0A0U1RP97;CON__Q3ZBD7	7;3;2;1		Srp19	0.66564	-0.587186	0	1	1	0
S4R1W1;A0A0A0MQF6;P16858;S4R257;A0A1D5RLD8;A0A0R4J0X7;S4R2G5;Q64467	4;4;4;3;3;1;1;1	Ubiquitin-like modifier-activating enzyme ATG7	Atg7	0.66574	-0.586969	1	0	2	0
Q6ZWQ9;Q3THE2;Q9CQ19;D3Z249;D3YV37	5;4;2;1;1	Serpin H1	Serpinh1	0.66586	-0.586709	19	20	19	20
Q78JE5;D6REV6;Q3V492	2;1;1	Protein phosphatase 1 regulatory subunit 12B;Protein phosphatase 1 regulatory subunit	Ppp1r12b	0.66652	-0.58528	4	3	5	2
A0A0U1RNL7;A0A0U1RPT4;O55028;A0A0U1RQ50;D3Z7R0;A0A0U1RQ97	3;3;3;2;1;1	Latent-transforming growth factor beta-binding protein 4	Ltbp4	0.66658	-0.58515	1	4	3	3
B2RXW8;B2RXQ2	3;3	NADH dehydrogenase [ubiquinone] 1 alpha subcomplex subunit 2	Ndufa2	0.66669	-0.584912	1	1	2	1
Q8R3Q6;E9Q4B5;F8WJI3	2;1;1	Endophilin-B2	Sh3glb2	0.66685	-0.584566	1	2	2	1
A2AEW9;A2AEW8;Q8VD04;A2AEW6;A2AEW5	16;16;16;8;8	Cartilage matrix protein	Matn1	0.66717	-0.583874	20	20	22	22
P11352;A0A0A6YY34;A0A0A6YVV2	4;3;3	Laminin subunit beta-2	Lamb2	0.66741	-0.583355	13	10	11	14
Q8VDD8	2	Erlin-1	Erlin1	0.668	-0.58208	2	3	3	2
Q61462;Q61462-2	4;3	Exocyst complex component 8	Exoc8	0.66863	-0.58072	0	1	1	0
Q9JJ28	15	Collagen alpha-1(XVII) chain;120 kDa linear IgA disease antigen homolog	Col17a1	0.67021	-0.577315	2	2	0	0
Q99P72;Q8BHF5;Q99P72-3;Q99P72-1	4;3;2;1	Centrosomal protein of 295 kDa	Cep295	0.67026	-0.577207	1	0	1	1
P63028;D3YU75	3;1	Nephrocystin-4	Nphp4	0.67041	-0.576884	1	1	1	1
F2Z3Z9;F2Z400;Q3TRL2;F2Z3X6;Q9Z2A0;F2Z3X9;F2Z3V6;F2Z4A5	2;2;2;2;2;1;1;1	Trans-L-3-hydroxyproline dehydratase	L3hypdh	0.67218	-0.57308	0	1	1	0
D3Z2K3;F6WX90	4;2	Endothelial differentiation-related factor 1	Edf1	0.67249	-0.572415	2	0	1	1
Q99JF8;A2BI12;Q99JF8-2	2;1;1	Ras and EF-hand domain-containing protein homolog	Rasef	0.67451	-0.568088	1	0	1	1
P04441-2;P04441	5;5	Dynein light chain 1, cytoplasmic	Dynll1	0.67506	-0.566912	2	2	2	2
A0A140T8R7;Q8CFE3	2;2	CMP-sialic acid transporter	Slc35a1	0.67527	-0.566464	1	1	1	0
A0A0J9YV56;E9Q0U3;D3Z7P0;Q8K3W0;E9Q8Q1	2;2;2;2;1	Melanotransferrin	Mfi2	0.67587	-0.565182	14	7	16	9
Q9D1D4	1	Laminin subunit gamma-1	Lamc1	0.67707	-0.562623	19	20	19	20
P01897;P01899;P01896;G3UX20;A7VMS6;E9Q0G4;G3UXE9	8;4;2;1;1;1;1	Anaphase-promoting complex subunit 1	Anapc1	0.67725	-0.56224	2	1	1	0
E9Q9C3;Q9QZQ1-2;Q9QZQ1;E9Q852;E9PYX7;D3Z7L2;D3YUD2;F7C3I9	10;10;10;9;8;1;1;1	Perilipin-4	Plin4	0.67747	-0.561771	2	1	0	0
Q91ZJ5-2;Q91ZJ5	4;4	Protein YIF1B	Yif1b	0.67796	-0.560728	0	1	0	1
E9PWE9;P48025	2;2		Col6a3	0.67847	-0.559643	55	74	74	72
Q61166;D3YYK8;E9Q6X0;Q8R001-2;Q8R001	5;1;1;1;1	Sodium-coupled monocarboxylate transporter 1	Slc5a8	0.67879	-0.558963	0	1	1	0
Q64727	12	Phospholipid scramblase 4	Plscr4	0.67924	-0.558007	0	0	1	1
Q8C129	6	C-type lectin domain family 3 member A	Clec3a	0.67935	-0.557773	2	1	2	0
Q9EQK5;E9Q3X0;D3Z2N7	19;18;4	Basigin	Bsg	0.67959	-0.557263	0	2	2	2
Q62426	2	Tudor domain-containing protein 1	Tdrd1	0.67977	-0.556881	1	1	1	1
Q8VI75;Q5U4C5;D6RES6	15;12;5	Maleylacetoacetate isomerase	Gstz1	0.681	-0.554273	7	6	8	8
P54731	7	Asporin	Aspn	0.68324	-0.549536	4	7	8	4
Q3UZ39;Q3UZ39-3;E9Q9T1;A0A087WPK3;Q3UZ39-2;A0A087WPT0	6;4;2;2;2;1	C-Myc-binding protein	Mycbp	0.68327	-0.549472	1	3	2	1
Q9DBG5	8	Synaptosomal-associated protein 29	Snap29	0.68344	-0.549113	0	2	0	0
A0A087WQF8;A0A087WP48;A0A087WS04;A0A087WS29;A0A087WQG4;A0A087WQD0;A0A087WNW3;A0A087WQI3;A0A087WPW5;A0A087WS23;A0A087WQ25;A0A087WRS1;A0A087WQQ5;A0A087WP85;A0A087WP14;A0A087WPX0;F8VQC7;Q61595-2;Q61595-12;Q61595-16;Q61595-3;Q61595-14;Q61595-6;Q61595-4;Q61595-9;Q61595-8;Q61595-13;Q61595-5;Q61595-15;Q61595-10;Q61595-7;Q61595-11;Q61595;A0A087WR91;A0A087WPY8	6;6;6;6;6;6;6;6;6;6;6;6;6;6;6;6;6;5;5;5;5;5;5;5;5;5;5;5;5;5;5;5;5;1;1	Protein YIPF;Protein YIPF6	Yipf6	0.68395	-0.548037	1	1	2	0
B7FAU9;Q8BTM8;B7FAV1;F6XC15;F6Z2C0;J3JS91;Q8BTM8-2;F7AVL7	31;31;28;8;5;3;3;1	Rab3 GTPase-activating protein non-catalytic subunit	Rab3gap2	0.6844	-0.547088	1	1	2	0
Q9JI13-2;Q9JI13	2;2	Protein lin-7 homolog A	Lin7a	0.68523	-0.54534	0	3	5	4
P27601;Q9D034	4;2	Protoporphyrinogen oxidase	Ppox	0.68643	-0.542815	0	0	2	2
E9Q1S3;Q01405	9;9	Mimecan	Ogn	0.68728	-0.54103	5	7	7	5
D3YU00;Q9EPQ7	2;2	Four and a half LIM domains protein 3	Fhl3	0.6878	-0.539939	1	0	1	1
Q91YS7;Q63932;P31938;D3Z446;M0QWN2	5;5;2;1;1	Protein PML	Pml	0.68788	-0.539771	0	0	3	2
P21279	3	C-type mannose receptor 2	Mrc2	0.68791	-0.539708	3	3	8	4
P54823	5	Collagen alpha-1(IV) chain;Arresten	Col4a1;Col4a5	0.6887	-0.538052	4	3	3	3
A0A0A6YWA9;P08752	5;4	Ubiquitin-like-conjugating enzyme ATG3	Atg3	0.68996	-0.535415	1	0	1	0
Q9D0I9	16	Cytoskeleton-associated protein 4	Ckap4	0.69039	-0.534517	20	21	26	25
O35368-2;O35368;O35368-3	1;1;1	DNA polymerase beta	Polb	0.69079	-0.533681	0	0	2	0
Q80WJ7;E9PUX0;F6QFT1;F6ZQL0;F6ZSG0;F6QHD1	8;5;3;2;2;1	Fibrous sheath-interacting protein 2	Fsip2	0.69087	-0.533514	0	2	1	2
P17182;Q6PHC1;D3Z6E4;A0A0N4SUX5;P17183;A0A0N4SUI6;B1ARR6;B1ARR7;D3YVD3;D3Z2S4;B0QZL1;J3QPZ9	6;4;3;3;3;2;2;2;2;2;2;1	Platelet-activating factor acetylhydrolase IB subunit beta	Pafah1b2	0.69098	-0.533284	2	2	3	3
A0A0A0MQN4;Q9D906;S4R2T5;S4R2D5;S4R2P7;S4R1T0	6;6;5;4;1;1	Collectin-12	Colec12	0.69107	-0.533096	1	4	7	3
E9Q5B5;O08528;E9Q9M6	12;12;1	Centriolin	Cntrl	0.69198	-0.531198	1	1	1	1
Q04207-2;Q04207	7;7	Glycerol-3-phosphate acyltransferase 3	Agpat9	0.6933	-0.528448	0	0	1	0
Q9WTR1	6	Glutaredoxin-related protein 5, mitochondrial	Glrx5	0.69381	-0.527387	0	1	1	1
Q7TSI3;A0A0U1RNI2;A0A0U1RQ86;A0A0U1RPT0	6;3;2;1	Neurofilament medium polypeptide	Nefm	0.694	-0.526992	5	1	3	1
Q9D8Y7	4	Ectonucleoside triphosphate diphosphohydrolase 2	Entpd2	0.694	-0.526992	0	1	3	0
Q3UGC7;Q66JS6	3;2	Enoyl-CoA hydratase domain-containing protein 2, mitochondrial	Echdc2	0.69425	-0.526473	1	0	1	2
Q60787;B1ATD1	12;10	Four and a half LIM domains protein 1	Fhl1	0.69444	-0.526078	4	3	3	2
Q9DCN2-2;Q9DCN2;F2Z456;A0A0A0MQM3	7;7;6;4	Sorting nexin-12	Snx12	0.69557	-0.523732	2	1	3	4
Q8BH59;V9GXX9	13;1	Eyes absent homolog;Eyes absent homolog 3	Eya3	0.69653	-0.521743	2	0	1	0
Q7TMG8;O55126	2;2	Thiamin pyrophosphokinase 1	Tpk1	0.69721	-0.520335	1	1	0	0
Q91WG2-1;Q91WG2;Q91WG2-2	6;6;5	Sialate O-acetylesterase;Sialate O-acetylesterase small subunit;Sialate O-acetylesterase large subunit	Siae	0.69953	-0.515542	0	1	1	0
O89109	2	Long-chain-fatty-acid--CoA ligase 4	Acsl4	0.69956	-0.51548	0	0	5	0
P48678;P48678-2;P48678-3;D3YUF7	26;23;15;8	Protein-glutamine gamma-glutamyltransferase 2	Tgm2	0.70032	-0.513914	14	9	19	14
Q8C845;Q9D8Y0	10;9	Bromodomain-containing protein 3	Brd3	0.70102	-0.512472	1	2	3	0
Q8CAQ8-2;Q8CAQ8;Q8CAQ8-5;E9Q800;Q8CAQ8-3;A0A0U1RQ14;E9QAY6;A0A0U1RP81	10;10;10;9;8;5;4;3	Nuclear ubiquitous casein and cyclin-dependent kinase substrate 1	Nucks1	0.70197	-0.510519	1	0	2	0
Q9R059;F2Z455;D6RJ68	4;3;1	Mitochondrial carrier homolog 1	Mtch1	0.70234	-0.509758	0	0	2	1
H3BJR7;Q8CBE3;H3BK66;Q05BF4;H3BJS1;H3BJB3	3;3;2;2;2;1		Neb	0.70284	-0.508732	2	1	1	1
P97390	2	Serine/threonine-protein kinase N1	Pkn1	0.70291	-0.508588	1	2	0	1
Q9CXF4	4	Monofunctional C1-tetrahydrofolate synthase, mitochondrial	Mthfd1l	0.70366	-0.50705	3	3	2	0
Q99KR7	3	Protein FAM92B	Fam92b	0.70402	-0.506312	0	1	2	2
F6WR04;O70370	1;1	Prolyl 3-hydroxylase 1	P3h1;Lepre1	0.70412	-0.506107	7	7	6	6
Q9QUR6	6	Prolyl 4-hydroxylase subunit alpha-1	P4ha1	0.70563	-0.503016	5	8	9	7
Q8BFZ3	5	60S ribosomal protein L32	Rpl32	0.70565	-0.502975	2	3	1	2
O08749	6	Pre-B-cell leukemia transcription factor-interacting protein 1	Pbxip1	0.70599	-0.50228	0	0	3	0
Q9D819	2	Serine/threonine-protein kinase 32A;Serine/threonine-protein kinase 32B	Stk32a;Stk32b	0.70638	-0.501484	0	1	1	0
D3YW40;O08915	2;2		Cfap45	0.70647	-0.5013	0	1	0	1
Q9QYI3;F7BTP8;A2A5E1	9;7;3	Lumican	Lum	0.7066	-0.501034	9	9	9	8
A0A0G2JE25;A0A0G2JGP4;Q9D091;P08556;A0A0G2JGM2;C0H5X4;Q61411-2;Q61411	2;2;2;2;1;1;1;1	Oxysterol-binding protein;Oxysterol-binding protein-related protein 9	Osbpl9	0.70687	-0.500483	1	1	1	1
B2RY56;S4R2B0	6;5	Importin subunit alpha-1	Kpna2	0.70848	-0.497201	2	1	4	0
A2AA85;Q6NXN1-2;Q6NXN1	1;1;1	Cathepsin K	Ctsk	0.70911	-0.495919	0	2	5	2
Q8C483;P26638;A2AFS0;A2AFS1	8;8;4;2	EGF-containing fibulin-like extracellular matrix protein 2	Efemp2	0.70913	-0.495878	0	4	2	1
Q99KP3	4	Acetoacetyl-CoA synthetase	Aacs	0.70968	-0.494759	1	1	0	0
B1AXN9;P18654	8;8	Hydroxymethylglutaryl-CoA synthase, cytoplasmic	Hmgcs1	0.71002	-0.494068	2	2	3	2
G3V004;G3UXA8;Q6XLQ8;O35887;G3UXA3	2;2;2;2;1	Cadherin-13	Cdh13	0.71058	-0.492931	3	1	2	0
P62889	2		Lcn11	0.71116	-0.491754	5	5	4	5
Q9WU78;Q9WU78-3;Q9WU78-2	13;13;2	NADP-dependent malic enzyme;Malic enzyme	Me1	0.71175	-0.490558	12	8	6	4
Q5FWI3	1	Transmembrane emp24 domain-containing protein 2	Tmed2	0.71251	-0.489018	3	2	3	3
A2A5V4;A2A5V3;A2A5V2;S4R2D3;P55194;S4R2T6	8;7;7;6;6;2	Gamma-glutamylcyclotransferase	Ggct	0.71305	-0.487925	0	1	1	0
Q91YR1	3	V-type proton ATPase subunit a	Tcirg1	0.71358	-0.486853	0	1	4	1
P68373;Q9JJZ2	15;8	Guanine nucleotide-binding protein subunit alpha-11	Gna11	0.71365	-0.486711	4	3	6	5
Q3ULB1;Q921W7;D6RH72;P47226-2;P47226	2;2;1;1;1	Cyclin-dependent kinase 11B	Cdk11b	0.7141	-0.485802	0	0	2	0
P01900;P01895-2;P01895;P14427;P06339	5;2;2;2;1	Prolyl endopeptidase FAP;Antiplasmin-cleaving enzyme FAP, soluble form	Fap	0.71438	-0.485236	3	1	4	2
Q1MX41;Q1MX43;Q1MX40;Q1MX42;P28867;P28867-2	2;2;2;2;2;2	Collagen alpha-2(XI) chain	Col11a2	0.71484	-0.484308	9	7	8	10
P57716	5	Calmodulin-like protein 3	Calm1;Calml3	0.71497	-0.484045	3	3	4	3
Q91WQ3;A2A7S7	8;7	28S ribosomal protein S22, mitochondrial	Mrps22	0.71497	-0.484045	1	1	0	0
Q8BMK4	14	Eukaryotic translation initiation factor 6	Eif6	0.71529	-0.4834	2	0	1	1
D3Z6C4;Q91VT4	1;1	Flt3-interacting zinc finger protein 1	Fiz1	0.71566	-0.482654	1	1	1	0
Q8K1R7	6	Macrophage migration inhibitory factor	Mif	0.7163	-0.481364	1	1	1	1
E9Q035;P47758	6;6	Synaptopodin	Synpo	0.71837	-0.477201	3	2	2	2
D3Z3S1;Q9WUQ2;A0A0J9YU39	4;4;2	Synaptojanin-2-binding protein	Synj2bp;Gm20498	0.72066	-0.472609	0	2	1	2
G3X8T3;P16675	5;5		Erich3	0.72105	-0.471829	1	3	4	0
Q9ERL7;D3Z2F6	3;1	40S ribosomal protein S15	Rps15	0.72252	-0.468891	1	2	2	2
A2AN08-3;A2AN08;A2AN08-5;A2AN08-2;F6SSP6;Z4YMA7;A2AN08-4	22;22;22;10;9;8;2	TRIO and F-actin-binding protein	Triobp	0.72296	-0.468012	4	3	2	4
F6SLP4;Q9DC16	2;2	Sperm-specific antigen 2 homolog	Ssfa2	0.72304	-0.467853	0	2	1	0
Q3UDS7;A0A1L1SSF2;Q8VDL4-3;Q8VDL4;Q8VDL4-2	7;7;7;7;3	Procollagen-lysine,2-oxoglutarate 5-dioxygenase 2	Plod2	0.7238	-0.466337	2	4	4	5
Q9DB05;A0A1B0GR35;P28663	2;1;1	Dr1-associated corepressor	Drap1	0.72402	-0.465899	0	2	2	1
Q9JHF5;F6XRE6;F6ZFB8	11;4;2	Cullin-5	Cul5	0.72426	-0.46542	2	1	4	2
Q91YI0;E0CY49;E0CYV3;F7D439	7;6;1;1	Prolargin	Prelp	0.72435	-0.465241	15	12	9	11
Q6PB44-2;Q6PB44	6;6	AP-3 complex subunit delta-1	Ap3d1	0.72546	-0.463032	2	6	8	5
A0A0A6YY48;A2RS43;E9Q2S0;A0A0A6YY83	1;1;1;1		Tex264	0.72915	-0.455712	1	1	2	2
A0A0U1RNK7;E9PX48;A2A9M5;A2A9M4;Q8R1A4-2;Q8R1A4;A0A0U1RNY4;A2AW79;F6ZJ55	11;11;11;11;11;11;3;2;2	ATP-dependent 6-phosphofructokinase, muscle type	Pfkm	0.72953	-0.454961	5	3	7	3
P62814;Q91YH6;A0A0U1RNU9	13;4;2	Small nuclear ribonucleoprotein G	Snrpg	0.72953	-0.454961	1	2	0	1
H3BJP2;H3BK43;H3BLJ9;H3BJL6;Q9R0P3;H3BJC6;H3BKH6	3;3;3;3;3;2;2			0.72957	-0.454882	1	1	1	1
F6W2Q5;H3BK65;P42567;Q5JC28;A0A0R4J0A0;P42567-2;H3BJB8	5;5;5;4;3;3;1	Switch-associated protein 70	Swap70	0.72997	-0.454091	1	1	1	0
G3UXY0;G3X9K9;G3UXZ5;P97371;G3UWN9	3;3;3;3;1	Dystrophin	Dmd	0.73044	-0.453162	6	1	4	3
Q8BFQ8	2	Ufm1-specific protease 2	Ufsp2	0.73053	-0.452985	1	1	2	1
B1AWZ5;Q9CQE1	1;1		5430402E10Rik;Gm14744	0.73068	-0.452688	8	7	6	8
Q922F4;CON__ENSEMBL:ENSBTAP00000025008;A2AQ07	13;2;2	Nidogen-1	Nid1	0.73101	-0.452037	10	10	15	13
Q99JZ4;P36536;A0A1W2P869;A0A1W2P6N3	3;2;1;1	Myosin-11	Myh11	0.73171	-0.450656	71	61	86	52
CON__P13645;CON__P08730-1;P08730-2;P08730	10;3;3;3	Protein PBDC1	Pbdc1	0.73175	-0.450577	3	1	4	3
Q11011;F6QYF8;E9Q039;E9Q6F4;F6V7K3	8;6;6;4;1	MLV-related proviral Env polyprotein;Surface protein;Transmembrane protein;Retrovirus-related Env polyprotein from Fv-4 locus	Fv4;BC035947	0.73205	-0.449986	1	2	1	2
Q91XU3	2	EMILIN-1	Emilin1	0.73245	-0.449198	2	12	8	13
V9GXJ9;F6WIU1;Q8VDQ9	3;3;3	Disintegrin and metalloproteinase domain-containing protein 9	Adam9	0.73339	-0.447348	1	2	1	0
A2AAN2;Q8BMA6	6;6	Epidermal growth factor receptor kinase substrate 8-like protein 2	Eps8l2	0.73398	-0.446187	3	5	2	2
Q06185;Q8BTB6	2;1	Matrix Gla protein	Mgp	0.73404	-0.446069	1	2	2	2
O35857	1	Integrin beta-3	Itgb3	0.73415	-0.445853	1	1	1	1
P47738;A0A0G2JEU1;A0A0G2JFQ0;D3YYF3;A0A0G2JF60	8;6;4;3;3	Barttin	Bsnd	0.73485	-0.444478	1	1	1	1
Q78T54-2;Q78T54	1;1	Golgi integral membrane protein 4	Golim4	0.73497	-0.444243	4	4	5	3
Q9EP72	1	PDZ domain-containing protein GIPC1	Gipc1	0.73521	-0.443772	1	1	0	1
Q8R123;Q8R123-2;F8WGX4	3;3;1	Signal peptidase complex subunit 1	Spcs1	0.73533	-0.443536	3	1	2	2
A0A1D5RMC1;Q6PDL0	1;1	Amphiphysin	Amph	0.73562	-0.442967	0	1	1	1
Q9ER72-2;Q9ER72;A0A140LII7;A0A140LIB6	8;8;2;1		Amotl2	0.73583	-0.442556	1	1	0	0
Q8VHI3;A0A1W2P6H4;A0A1W2P7Z1	2;1;1	Prostaglandin F2 receptor negative regulator	Ptgfrn	0.7362	-0.44183	1	2	3	1
Q5SUH7;Q5SUH6;Q99KN9-2;Q99KN9	3;3;2;2	15-hydroxyprostaglandin dehydrogenase [NAD(+)]	Hpgd	0.73648	-0.441282	1	1	2	1
P61027	1	Zinc finger CCCH domain-containing protein 14	Zc3h14	0.73763	-0.439031	2	2	3	2
Q8K0V4;F6YBV1	3;2	Cofilin-2	Cfl2	0.7377	-0.438894	5	3	5	4
Q9CQ92;D3YZ32;G3X9U9	3;2;2	Mitochondrial import receptor subunit TOM22 homolog	Tomm22	0.73822	-0.437877	4	3	5	3
Q8BH40;O70439	4;4	Nestin	Nes	0.73828	-0.43776	0	1	1	0
P32883-2;P32883	3;3	Ceramide synthase 2	Cers2	0.73892	-0.43651	0	1	1	1
Q3TDN2-2;Q3TDN2;D3YUP4;D3Z2H4;D3Z4G9	6;6;3;3;2	Protein S100-A6	S100a6	0.73907	-0.436217	2	1	1	1
Q80SZ7	1	Cell division cycle protein 16 homolog	Cdc16	0.73908	-0.436198	1	2	3	4
P61028;D3YWL1;D3YW33;A2A7Z6;P55258;Q9CZT8;P35276;P63011;P62823	3;1;1;1;1;1;1;1;1			0.73955	-0.43528	10	9	8	7	+
P50516-2;P50516;D3Z1B9;D3YWH3;D3YZ23	14;14;8;6;2	Translationally-controlled tumor protein	Tpt1	0.74001	-0.434383	1	1	1	1
Q9D898	3	Polymerase I and transcript release factor	Ptrf	0.74043	-0.433565	9	11	12	10
P26151	4	Nuclear factor 1;Nuclear factor 1 X-type	Nfix	0.74076	-0.432922	1	3	5	2
Q6P5B0	7	Protein canopy homolog 1	Cnpy1	0.74097	-0.432513	0	1	1	1
B1AV75;Q3UJP5	2;2	Calponin-1	Cnn1	0.74196	-0.430587	5	3	6	3
Q8JZQ2	4	Lactadherin	Mfge8	0.74262	-0.429304	10	8	10	9
Q9D0F4;Q5SZT7	2;1	Tropomyosin beta chain	Tpm2	0.74269	-0.429168	13	11	14	9
Q8K1J6;Q8K1J6-2;A0A0N4SUW4	4;2;1	Vacuolar protein sorting-associated protein 28 homolog	Vps28	0.74334	-0.427906	1	1	1	1
Q8BHS8-6;Q8BHS8-5;Q8BHS8-3;Q8BHS8-2;Q8BHS8;Q8BHS8-4	1;1;1;1;1;1	Basement membrane-specific heparan sulfate proteoglycan core protein;Endorepellin;LG3 peptide	Hspg2	0.74365	-0.427304	48	44	61	67
A0A0J9YTY0;A0A0J9YUL3;Q8C1B7-3;Q8C1B7-2;Q8C1B7;A0A0J9YVA6;A0A0J9YUV6	5;5;5;5;5;2;1	BUB3-interacting and GLEBS motif-containing protein ZNF207	Zfp207;Znf207	0.7442	-0.426238	0	0	1	1
A0A0G2JE52;P62835;A0A0G2JED9	2;2;1	Adseverin	Scin	0.74488	-0.42492	13	8	11	9
P35235-2;P35235	6;6	Prostacyclin synthase	Ptgis	0.745	-0.424688	3	6	4	2
P20060	6	Fructose-1,6-bisphosphatase 1	Fbp1	0.74529	-0.424126	5	6	2	4
Q3UI84;Q99J62;D6RGM1	6;6;1	Uncharacterized protein C2orf81 homolog		0.74549	-0.423739	1	1	1	1
G3UZD3;P46638;G3UY29;E9Q3P9;F8WGS1;P62492;G3UZL4	4;4;3;3;3;3;2	Coiled-coil domain-containing protein 22	Ccdc22	0.74674	-0.421322	0	1	2	1
P63260;G3UYG0;B1ATY1;E9Q606	15;6;6;5		Col11a1	0.74677	-0.421264	7	7	8	10
P82343-2;P82343;D6RHA2;G3XA46	4;4;3;1	Fibulin-5	Fbln5	0.74767	-0.419526	6	8	11	9
Q3U7R1;Q3U7R1-2;A0A1W2P784	15;11;6	Angiotensin-converting enzyme;Angiotensin-converting enzyme, soluble form	Ace	0.74771	-0.419449	1	1	0	1
A0A0G2JEP0;Q61584-2;Q61584-5;Q61584-6;Q61584-4;Q61584-3;Q61584;A0A0H2UH27;Q61584-7;A0A0G2JGL6	7;7;7;7;7;7;7;6;5;1	Collagen alpha-1(XIV) chain	Col14a1	0.74873	-0.417483	35	29	31	29
Q9WV55	2	Translocon-associated protein subunit gamma	Ssr3	0.74879	-0.417367	1	1	1	1
A0A0R4J005;E9QP62;Q9D7B2;Q99JW4	3;2;2;2	EH domain-containing protein 1	Ehd1	0.74931	-0.416365	8	6	8	8
D3Z2F7;D3Z2F8;H7BWZ3;Q9JM76;A0A0G2JFK7	2;2;2;2;1	Trichoplein keratin filament-binding protein	Tchp	0.74959	-0.415826	0	1	1	1
G3X972	12	Rho GTPase-activating protein 20	Arhgap20	0.75035	-0.414364	1	1	2	1
A0A0J9YTU3;Q5SXY1;A0A0J9YUF8;A0A0J9YUR2;Q5SXY1-2;Q5SXY1-3;A0A0J9YV86;A0A0J9YUG8	5;5;4;4;4;4;3;1	Disks large homolog 3	Dlg3	0.7504	-0.414268	0	1	1	2
Q3TCN2;Q3TCN2-2	6;5	Serine/arginine-rich splicing factor 10	Srsf10	0.75083	-0.413442	0	0	0	1
P61161	10	Supervillin	Svil	0.75084	-0.413423	5	9	9	4
D3Z315;O89079;F6YFR7;E9Q6I5	4;4;2;1	Myristoylated alanine-rich C-kinase substrate	Marcks	0.75164	-0.411886	8	7	11	8
Q8BP47	11	Flap endonuclease 1	Fen1	0.75216	-0.410889	1	1	2	2
Q62419	3	Activity-dependent neuroprotector homeobox protein	Adnp	0.75263	-0.409987	0	0	2	0
P54116	10	BAG family molecular chaperone regulator 5	Bag5	0.75358	-0.408167	3	1	2	1
P30993	1	Midkine	Mdk	0.75393	-0.407498	1	0	2	1
E9QAH1;E9PVZ8	8;8	Protein FAM3C	Fam3c	0.75421	-0.406962	2	1	2	1
Q9JKF1;A0A0U1RNG5;A0A0U1RPU3	23;4;3	Transmembrane protein 41B	Tmem41b	0.7543	-0.40679	0	0	1	1
E9QA74;E9Q405;A0A1C7ZN10;K3W4L0;B2RRE2;E9QAX2;Q9JMH9-5;Q9JMH9-7;Q9JMH9-2;Q9JMH9-4;Q9JMH9-1;Q9JMH9;Q9JMH9-6	7;7;7;7;7;7;7;7;7;7;7;7;7		Tns1	0.75457	-0.406273	7	6	10	1
P61205;P84078;Q8BSL7;A2A6T9	4;3;2;1	Rabankyrin-5	Ankfy1	0.75482	-0.405795	2	1	3	2
Q8BFP9	3	CWF19-like protein 1	Cwf19l1	0.75544	-0.404611	1	0	1	0
A2AQE4;P61202;P61202-2	3;3;3	Secretory carrier-associated membrane protein 2	Scamp2	0.75555	-0.404401	0	1	1	1
Q02053	16	ER membrane protein complex subunit 10	Emc10	0.75581	-0.403904	0	1	0	1
A0A1W2P6X3;Q9JL26;A2AB60;Q9JL26-2;G3UWI1;D3Z7A7;Q6ZPF4-2;Q6ZPF4	15;15;14;14;1;1;1;1	ADP-ribosylation factor 4	Arf4	0.75641	-0.40276	6	6	6	5
Q8BUK6;F6W1A2	6;2	Extracellular superoxide dismutase [Cu-Zn]	Sod3	0.75649	-0.402607	0	0	2	0
E9Q390;Q69ZN7;Q69ZN7-4;Q69ZN7-2;Q69ZN7-3	18;18;16;6;2	Transmembrane emp24 domain-containing protein 9	Tmed9	0.75687	-0.401883	3	4	7	4
Q8CD92-2;Q8CD92	4;4	Small ubiquitin-related modifier;Small ubiquitin-related modifier 2;Small ubiquitin-related modifier 3	Sumo3;Sumo2	0.75731	-0.401044	1	1	1	1
P12265;D3YY48;Q99KJ6	10;4;4	DnaJ homolog subfamily B member 6	Dnajb6	0.75837	-0.399026	1	2	2	1
Q8BL66;A0A1W2P7A6	7;1	Interferon-induced 35 kDa protein homolog	Ifi35	0.75892	-0.39798	0	1	0	1
E9Q7B0;Q60715-2	5;5	60S ribosomal protein L36	Rpl36	0.75911	-0.397619	1	1	1	1
P52480;A0A1L1SUV0;A0A1L1SSN6;A0A1L1STV8;A0A1L1SQV8;A0A1L1SU37;A0A1L1ST52;A0A1L1SVH2	21;8;8;8;8;8;5;2	Arsenite methyltransferase	As3mt	0.75973	-0.396441	0	0	2	1
Q5SVG5;Q5SVG4;O35643;H3BIY9;H3BJ06	7;7;7;3;1	Coagulation factor XIII A chain	F13a1	0.75975	-0.396403	9	8	9	12
P20491	2	Scavenger receptor class A member 3	Scara3	0.75987	-0.396175	2	1	2	2
Q3TYS2;A0A0A0MQK0	2;1	Small nuclear ribonucleoprotein-associated protein B;Small nuclear ribonucleoprotein-associated protein N	Snrpb;Snrpn	0.76011	-0.39572	3	2	2	1
Q8K297	7	DnaJ homolog subfamily B member 1	Dnajb1	0.76014	-0.395663	3	3	2	1
Q8CEJ2;Q9WTZ0	2;2	Very-long-chain enoyl-CoA reductase	Tecr	0.76074	-0.394525	4	4	5	5
Q64442	3	Tubulin-specific chaperone D	Tbcd	0.76195	-0.392232	3	1	2	2
D3Z795;Q9JK23;D6RG59	4;4;1	ER membrane protein complex subunit 8	Emc8	0.76213	-0.391891	2	2	3	2
O55022	4	Calumenin	Calu	0.76333	-0.389621	8	9	11	10
Q9JII6;B1AXW3	10;4	SPARC	Sparc	0.76481	-0.386827	4	5	8	5
Q3TPJ8;A2BFF9;O88487;A2BFF8;A2BFF5;Q3TYJ3;D3Z0M6;O88485-2;O88485	3;3;3;2;2;1;1;1;1	Catenin alpha-2	Ctnna2	0.76598	-0.384621	5	5	7	3
Q8BYW1-2;Q8BYW1-3;Q8BYW1	1;1;1	High mobility group protein B3	Hmgb3	0.76647	-0.383699	0	3	3	2
Q9D024-2;Q9D024;B1AR93;F7C265;Q9D024-3	3;3;1;1;1	Mitogen-activated protein kinase 3;Mitogen-activated protein kinase	Mapk3	0.76677	-0.383134	3	3	6	4
Q61335	1	Procollagen-lysine,2-oxoglutarate 5-dioxygenase 1	Plod1	0.76691	-0.382871	5	7	7	5
Q8BG51;Q8BG51-2;Q8BG51-3;Q8BG51-4	3;3;3;3	Receptor expression-enhancing protein;Receptor expression-enhancing protein 5	Reep5	0.76714	-0.382438	3	2	5	3
P62192	8	GTPase HRas;GTPase HRas, N-terminally processed	Hras	0.7674	-0.381949	2	3	4	4
G3XA17;F7CBP1;Q62448;Q62448-2	11;10;10;9	Ovostatin homolog	Ovos	0.76774	-0.38131	18	24	28	26
F6SAZ4;E9QP01;Q924A2-2;Q924A2	1;1;1;1	Membrane-associated progesterone receptor component 1	Pgrmc1	0.76845	-0.379977	3	8	6	5
Q6P549;A0A087WPT7;A0A1B0GST7	6;4;2	Ras-related protein Rab-19	Rab19	0.76957	-0.377876	0	0	1	1
Q8JZX4;A2AP40	4;1	Protein kinase C and casein kinase II substrate protein 3	Pacsin3	0.76978	-0.377482	1	1	3	2
O08529	12	Barrier-to-autointegration factor;Barrier-to-autointegration factor, N-terminally processed	Banf1	0.77031	-0.376489	1	1	1	1
B1ATP7;Q80Y81-2;Q80Y81;B1ATP9	8;8;8;4	OX-2 membrane glycoprotein	Cd200	0.77041	-0.376302	0	1	2	1
J3QNU6;Q8BWG8-2;Q8BWG8;F7DF62;E0CY53	4;4;4;1;1	Calponin-2;Calponin	Cnn2	0.77078	-0.375609	4	3	5	3
P51863	2	CDP-diacylglycerol--inositol 3-phosphatidyltransferase	Cdipt	0.77088	-0.375422	1	2	1	0
Q3TCU5;Q9R233-2;Q9R233;G3UZZ2	7;7;7;2	Centrosomal protein of 135 kDa	Cep135	0.77161	-0.374056	3	1	0	0
P26350;A0A087WP98;A0A087WPN6	2;1;1	Calcium-transporting ATPase	Atp2b4	0.77168	-0.373925	6	7	8	7
Q9DB34	1	Geranylgeranyl transferase type-2 subunit beta	Rabggtb	0.77182	-0.373664	1	1	0	0
A0A140LJG6;A0A140LHR3;A0A140LJ01;A0A140LHG8;Q9CYN2	1;1;1;1;1	Lysophospholipid acyltransferase 7	Mboat7	0.77271	-0.372001	1	1	0	0
Q9QXX4	9	Complement C5;Complement C5 beta chain;Complement C5 alpha chain;C5a anaphylatoxin;Complement C5 alpha chain	C5	0.77273	-0.371964	1	1	3	1
Q9WTK5	9	Succinate dehydrogenase cytochrome b560 subunit, mitochondrial	Sdhc	0.77287	-0.371702	1	0	1	1
A2A9I0;O35166	1;1		Gbf1	0.77321	-0.371068	3	1	5	1
Q8BWW3;Q9CYR6	3;3	ER membrane protein complex subunit 4	Emc4	0.77351	-0.370508	2	2	3	1
P21550;Q5SX61;Q5SX60;Q5SX59	3;2;2;2	Lysophosphatidylcholine acyltransferase 2	Lpcat2	0.7737	-0.370154	1	1	2	0
Q9DC23	6	Transmembrane 9 superfamily member 4	Tm9sf4	0.77438	-0.368886	2	4	6	4
O89023	3	Leucine-rich repeat and calponin homology domain-containing protein 4	Lrch4	0.77442	-0.368812	1	0	2	0
P35486	9	Centrosomal protein POC5	Poc5	0.77553	-0.366746	0	0	0	2
E9Q509;G3X925;P53657	2;2;2	Beta-mannosidase	Manba	0.77578	-0.366281	3	2	2	2
Q9CQH7	2	40S ribosomal protein S26	Rps26	0.77586	-0.366132	2	2	2	2
E9PXX7;Q91W90;A0A0R4J1Y7	5;5;4	Protein S100-A11	S100a11	0.77627	-0.36537	0	2	2	1
A2AVJ7;Q99PL5	16;16	GTP-binding protein SAR1a	Sar1a	0.77642	-0.365091	1	3	3	2
B1ARS0;P40124	2;2	Huntingtin-interacting protein 1-related protein	Hip1r	0.77685	-0.364292	2	2	2	0
P61226;Q80ZJ1-2;Q8BU31;Q80ZJ1	3;1;1;1	Integrator complex subunit 1	Ints1	0.77722	-0.363605	2	2	3	0
Q8BYC6;A0A0R4J1T3;F6RXB5	6;2;1	NAD-dependent malic enzyme, mitochondrial	Me2	0.77764	-0.362826	1	1	4	2
P09450	2	Serine palmitoyltransferase 2	Sptlc2	0.77838	-0.361453	1	1	0	1
Q8CGC7;A0A0A6YWH3;A0A0A6YWA4	19;1;1	Ribosome-binding protein 1	Rrbp1	0.77885	-0.360583	46	45	52	49
Q9JHI5	2	60S acidic ribosomal protein P2	Rplp2	0.77907	-0.360175	1	1	3	1
A0A0A6YX18;Q8BVE3;A0A0A6YWP6;A0A0A6YVU0	5;5;4;2	Immunoglobulin superfamily containing leucine-rich repeat protein	Islr	0.77913	-0.360064	4	3	3	4
Q9ET30	3	Prothrombin;Prothrombin;Activation peptide fragment 1;Activation peptide fragment 2;Thrombin light chain;Thrombin heavy chain	F2	0.77914	-0.360046	0	1	2	0	+
A0A1D5RLG3;Q80UJ7	5;5	TRAF3-interacting protein 1	Traf3ip1	0.77927	-0.359805	1	1	0	1
Q9CX00	2	Intercellular adhesion molecule 1	Icam1	0.78033	-0.357844	2	0	1	1
P42125	3	Haloacid dehalogenase-like hydrolase domain-containing protein 2	Hdhd2	0.78039	-0.357733	1	0	2	2
Q8BIJ6;E9PWN3;E9PWN2	6;2;2		Gm29423	0.78071	-0.357141	1	1	1	0
Q3SXD3;E0CYK6	2;1	Sarcolemmal membrane-associated protein	Slmap	0.78077	-0.35703	3	4	6	2
Q8K1N4-2;Q8K1N4	2;2	Protein FAM134A	Fam134a	0.78106	-0.356495	0	1	1	1
Q91Z53;D6REG4;B1AXQ0	5;3;1	FK506-binding protein 15;Peptidyl-prolyl cis-trans isomerase	Fkbp15	0.78232	-0.354169	0	1	2	0
Q921T2;Q921T2-2;J3QQ40;Q921T2-3;Q3UE61;E9PWW2;D3YXF8;D3YZP0;D3YZJ9	6;4;3;3;2;2;1;1;1	Serine protease HTRA1	Htra1	0.78233	-0.354151	1	1	1	1
A0A087WQ86;E9QM99;Q8BZN6-4;A0A087WRP5;Q8BZN6;Q8BZN6-2;Q8BZN6-3;A0A0R4J2B7;A0A087WQA1;Q8BLX9;A0A087WS26	12;12;12;11;11;11;11;9;4;3;3	Smoothelin	Smtn	0.78243	-0.353966	1	0	6	0
D3Z5I1;Q3UPF5-2;Q3UPF5;G3X9X5	9;9;9;7	Protein transport protein Sec61 subunit alpha isoform 1	Sec61a1	0.78381	-0.351424	3	3	7	5
P17427;A0A140LHG0;A0A0J9YUA7	10;1;1	Elongation factor 1-alpha 2	Eef1a2	0.78506	-0.349125	12	10	15	10
S4R1N1;P14869;D3YVM5	5;5;3	Fibroblast growth factor;Fibroblast growth factor 3	Fgf3	0.78569	-0.347968	1	1	0	0
Q99LB4;P24452;D3YZN3;D3YU77;D3YTL5;D3Z4K5;D3Z014	8;7;5;5;5;3;1	Collagen alpha-1(XV) chain;Restin	Col15a1	0.7858	-0.347766	5	2	6	3
Q9CR51	5	Store-operated calcium entry-associated regulatory factor	Saraf	0.78716	-0.345271	1	0	2	0
CON__REFSEQ:XP_585019	1	Inhibitor of nuclear factor kappa-B kinase-interacting protein	Ikbip	0.7874	-0.344831	1	5	8	6
P17426-2;P17426;A0A140LIG7	15;15;2	Calcium-transporting ATPase;Sarcoplasmic/endoplasmic reticulum calcium ATPase 3	Atp2a3	0.78809	-0.343568	23	28	22	23
P28271	11	Uncharacterized protein C17orf62 homolog	BC017643	0.78869	-0.34247	1	0	2	1
Q64261;A0A0G2JGA8	4;2	Laminin subunit alpha-4	Lama4	0.78923	-0.341482	6	5	13	10
Q9WUU7	5	Adipocyte plasma membrane-associated protein	Apmap	0.79012	-0.339856	4	7	9	6
O55125	2	1-phosphatidylinositol 4,5-bisphosphate phosphodiesterase beta-3	Plcb3	0.79015	-0.339802	1	1	2	0
Q8VBT6;A0A0U1RNM5;A0A0U1RNM0;A0A0U1RPR7	18;1;1;1	Neprilysin	Mme	0.7904	-0.339345	5	5	11	7
Q9CWK8	9	Myosin light chain kinase, smooth muscle;Myosin light chain kinase, smooth muscle, deglutamylated form	Mylk	0.79105	-0.338159	17	15	24	18
Q9CXG3	2	Ubiquinone biosynthesis O-methyltransferase, mitochondrial	Coq3	0.79131	-0.337685	1	2	1	2
Q99M15	4	Tubulin alpha chain-like 3	Tubal3	0.79204	-0.336355	2	2	2	2
Q7TMX5-2;Q7TMX5	1;1	Annexin A2;Annexin	Anxa2	0.79226	-0.335954	20	19	20	18
A2AEW0;A2AEW1;Q64092-3;Q64092-2;Q64092-4;Q64092;F6W7D6;Q3UKG7;Q9R210	4;4;4;4;4;4;1;1;1	Anoctamin-6	Ano6	0.79273	-0.335099	1	0	1	1
Q6P8J7;P30275	2;1	Beta-adrenergic receptor kinase 1;Beta-adrenergic receptor kinase 2	Adrbk1;Adrbk2	0.79284	-0.334898	2	2	2	0
Q6WKZ8-2;Q6WKZ8;Q6WKZ8-3	7;7;4	Plasminogen receptor (KT)	Plgrkt	0.79306	-0.334498	1	1	0	1
E9Q1M6;E9PUR0;F7DE17;F7C545;F6SI14;F6RUI8	9;9;3;2;2;2	4-hydroxy-2-oxoglutarate aldolase, mitochondrial	Hoga1	0.79319	-0.334262	1	0	0	1
Q9CY64;A2ASB1;A2ASB8;A2ASB7	9;8;5;5	Probable rRNA-processing protein EBP2	Ebna1bp2	0.79324	-0.334171	2	1	1	0
Q3UKN6;P81117;S4R2R9	7;7;1	U5 small nuclear ribonucleoprotein 40 kDa protein	Snrnp40	0.7933	-0.334062	1	1	6	3
P19182	2	Translocon-associated protein subunit delta	Ssr4	0.7935	-0.333698	4	4	4	4
Q922B2;Q8BJY7	13;3	UDP-glucose 4-epimerase	Gale	0.79396	-0.332862	4	3	4	6
Q3UPV6;E0CXZ9;P62482	4;3;3	Polypeptide N-acetylgalactosaminyltransferase 1;Polypeptide N-acetylgalactosaminyltransferase 1 soluble form	Galnt1	0.79438	-0.332099	0	1	1	1
G3UYF9;Q03958	2;2	Transcriptional repressor protein YY1	Yy1	0.79457	-0.331754	1	2	1	1
Q9CXY6	5	Oxysterol-binding protein;Oxysterol-binding protein-related protein 11	Osbpl11;Osbpl10	0.79482	-0.3313	1	1	0	2
P62996;F8WJG3;A0A0R4J1X8;P62996-2	4;3;1;1		Flg	0.79512	-0.330755	12	9	2	1
B7ZCU2;B7ZCU5;B7ZCU4;B7ZCU3;B7ZCU0;J3QNK8;Q8CBW3-5;Q8CBW3-2;Q8CBW3-4;Q8CBW3-3;Q8CBW3	7;7;7;7;7;7;7;7;7;7;7	Poly(A) polymerase beta;Poly(A) polymerase alpha	Papolb;Papola	0.79521	-0.330592	1	1	0	0
Q923D2;E9PZC3;E9PZC4;A0A0U1RPU7	6;5;3;3	Filamin-C	Flnc	0.79529	-0.330447	14	16	19	15
E9Q197;Q9CPV4-2;Q9CPV4;F6ZTG3;Q9CPV4-3;E9Q055;E9Q2R6	5;5;5;3;3;2;2	Epidermal growth factor receptor substrate 15	Eps15	0.79536	-0.33032	1	2	3	2
Q9D0G0	4	Adipocyte enhancer-binding protein 1	Aebp1	0.79599	-0.329178	1	4	7	2
F6WMD1;P55302	1;1	Coiled-coil domain-containing protein 181	Ccdc181	0.79612	-0.328942	2	3	1	3
Q64324;F8WGM5;A0A140LJ60	6;5;1	Small nuclear ribonucleoprotein E	Snrpe	0.79626	-0.328689	2	2	2	2
A0A0G2JEP4;A0A0R4J169;E9QN52;A0A0G2JFV5;Q91WK0-2;Q91WK0;A0A0G2JDR6;A0A1L1SVG1;A0A1L1SSC0;A0A0G2JEF6;A0A1L1SQW1	4;3;3;3;3;3;2;2;2;1;1	Copine-2	Cpne2	0.7966	-0.328073	1	2	2	1
G5E8R4;Q922D4-4;Q922D4-3;Q922D4-2;Q922D4	6;6;6;6;6	Calretinin	Calb2	0.79666	-0.327964	10	9	14	12
P62874;H3BKR2;H3BLF7	6;4;1	Mannose-1-phosphate guanyltransferase beta	Gmppb	0.79722	-0.32695	4	1	5	4
P20152;A0A0A6YWC8;A2AKJ2;P31001	21;18;6;1	PHD finger protein 14	Phf14	0.79789	-0.325738	0	1	2	1
Q8VCN5	4	Basic leucine zipper and W2 domain-containing protein 1	Bzw1	0.79824	-0.325106	2	2	3	3
Q9R0A0;D6RH82	3;1	40S ribosomal protein S16	Rps16	0.79836	-0.324889	5	7	8	8
Q3TNB8;O88842;A0A0R4J1D9;O88842-2	6;6;4;4	NADH dehydrogenase [ubiquinone] 1 subunit C2	Ndufc2	0.79886	-0.323985	2	2	4	4
O09131	2	Proteasomal ubiquitin receptor ADRM1	Gm9774;Adrm1	0.79936	-0.323083	1	2	3	2
Q99MR3	4	Collagen triple helix repeat-containing protein 1	Cthrc1	0.79955	-0.32274	3	2	4	4
Q8BG13;O89086;S4R2M6	3;3;2	Programmed cell death protein 4	Pdcd4	0.80001	-0.32191	5	3	2	2
O88441	2	Fragile X mental retardation syndrome-related protein 1	Fxr1	0.80022	-0.321531	1	2	8	1
S4R1M0;S4R2V1;S4R1S4;P06800-3;P06800-2;P06800	13;13;13;13;13;13	Transmembrane protein 205	Tmem205	0.80073	-0.320612	1	1	1	0
P05132-2;P05132	4;4	Ribosomal protein L15;60S ribosomal protein L15	Gm10020;Rpl15	0.80118	-0.319802	3	5	5	6
P38647	15	E3 ubiquitin-protein ligase UBR2	Ubr2	0.80142	-0.31937	0	0	2	2
Q99KF1	2	Lipid phosphate phosphohydrolase 3	Ppap2b	0.80167	-0.31892	1	2	2	2
Q99LC5	2	Laminin subunit beta-1	Lamb1	0.80172	-0.31883	12	11	14	11
Q6PAR5-5;Q6PAR5-2;Q6PAR5;Q6PAR5-4;Q6PAR5-6;F7ADQ2;F7ADT6;F7ADS7;F6X819;Q6PAR5-3;F6UFP6;F6YRL2;E9Q0D1	15;15;15;15;14;11;8;5;5;4;1;1;1	Prolow-density lipoprotein receptor-related protein 1;Low-density lipoprotein receptor-related protein 1 85 kDa subunit;Low-density lipoprotein receptor-related protein 1 515 kDa subunit;Low-density lipoprotein receptor-related protein 1 intracellular domain	Lrp1	0.80196	-0.318398	16	25	36	27
Q8R2Y8	2	Ubiquitin-fold modifier 1	Ufm1	0.80222	-0.31793	2	3	3	2
Q9CQU3	1	Craniofacial development protein 1	Cfdp1	0.80235	-0.317696	1	0	2	2
D3YX34;E9Q586;E9Q3M3;O08788-2;O08788	12;12;12;12;12	Sodium/potassium-transporting ATPase subunit alpha-4	Atp1a4	0.80253	-0.317373	9	9	7	8
P41105	3	Pyridoxal-dependent decarboxylase domain-containing protein 1	Pdxdc1	0.80281	-0.31687	6	7	10	10
A0A0R4IZW8;O88456;A0A0R4J1C2	4;4;3	Nucleolar protein 9	Nop9	0.80303	-0.316474	0	1	1	0
P20029	14	Inter-alpha-trypsin inhibitor heavy chain H1	Itih1	0.80312	-0.316313	2	2	6	1
E9QAD4;Q7TQK5	2;2	Fatty acid synthase;[Acyl-carrier-protein] S-acetyltransferase;[Acyl-carrier-protein] S-malonyltransferase;3-oxoacyl-[acyl-carrier-protein] synthase;3-oxoacyl-[acyl-carrier-protein] reductase;3-hydroxyacyl-[acyl-carrier-protein] dehydratase;Enoyl-[acyl-carrier-protein] reductase;Oleoyl-[acyl-carrier-protein] hydrolase	Fasn	0.80353	-0.315576	26	23	29	30
K4DI77;Q5ND34;Q5ND34-3;Q5ND34-2;F6XD87	9;9;8;8;4	Glutaminase kidney isoform, mitochondrial	Gls	0.80366	-0.315343	8	5	8	6
Q3V3R1	13	Zinc finger and BTB domain-containing protein 7A	Zbtb7a	0.80369	-0.315289	0	1	1	0
A0A0R4J140;Q5SW19;Z4YLI8;Q5SW19-3;Q5SW19-2	18;18;15;15;14	Cadherin-11	Cdh11	0.8044	-0.314015	4	3	4	3
P34884	2	Transcriptional regulator ATRX	Atrx	0.80465	-0.313567	3	6	9	3
A0A0R4J0Q6;Q80VI1	4;4	Elongation factor 1-beta	Eef1b;Eef1b2	0.80478	-0.313334	6	6	6	6
Q99JY9;A0A087WRA1;A0A087WQ14;A0A087WP86;A0A087WS98;Q641P0;A0A087WQ83;Q641P0-2	13;7;5;4;3;3;2;2	Collagen alpha-1(XI) chain	Col11a1	0.80539	-0.312241	9	7	9	15
Q921F4;V9GXB6;Q921F4-4	6;4;4	Sodium/calcium exchanger 1	Slc8a1	0.80566	-0.311757	1	0	3	1
P35293	1	E3 ubiquitin-protein ligase HECTD1	Hectd1	0.80592	-0.311291	1	0	4	0
P63085	8	Golgi SNAP receptor complex member 1	Gosr1	0.80596	-0.31122	0	0	3	0
P67984	3	Diphosphoinositol polyphosphate phosphohydrolase 2;Diphosphoinositol polyphosphate phosphohydrolase 3-beta;Diphosphoinositol polyphosphate phosphohydrolase 3-alpha	Nudt4;Nudt11;Nudt10	0.80622	-0.310755	2	2	1	1
Q8R404	2	DNA replication licensing factor MCM4	Mcm4	0.80676	-0.309789	1	1	0	0
P62855	3	Reticulocalbin-1	Rcn1	0.80685	-0.309628	5	10	6	7
V9GX26;K3W4S6;Q9R062	3;3;3	Serine incorporator 1	Serinc1	0.80698	-0.309395	1	0	1	1
P53395	2	Methionine-R-sulfoxide reductase B3, mitochondrial	Msrb3	0.80711	-0.309163	0	1	1	1
P61924	1	Nuclear pore complex protein Nup88	Nup88	0.80712	-0.309145	1	2	0	0
Q9EQ32;Q9EQ32-3;Q9EQ32-2	2;1;1	Pre-mRNA-splicing regulator WTAP	Wtap	0.80779	-0.307948	0	2	2	2
Q9CQ65	5	60S ribosomal protein L22-like 1	Rpl22l1	0.808	-0.307573	0	0	1	1
Q6NZD2;Q9WV80	3;3	Galectin;Galectin-3	Lgals3	0.80828	-0.307073	5	3	7	6
B2KGR2;O89112	1;1	Complement C1q subcomponent subunit B	C1qb	0.80885	-0.306056	1	0	1	1
Q91YI4;Q91YI4-2;Q5F2D9	4;4;3	Calcineurin subunit B type 1	Ppp3r1	0.80894	-0.305895	0	1	2	1
D3YZT5;Q60930;D3YUN8	2;2;1	Ribonuclease UK114	Hrsp12	0.80932	-0.305218	2	4	1	6
P42208;E9Q3V6;F6WYM0;D3YYB1;D3Z3C0;F6UKN5;D3YZU7;D3Z1S1;D3YV76	7;6;4;4;4;3;3;3;2	ADP-ribosylation factor 5	Arf5	0.81003	-0.303953	8	8	7	7
Q91VH2	3	Acyl-coenzyme A thioesterase 13;Acyl-coenzyme A thioesterase 13, N-terminally processed	Acot13	0.81048	-0.303152	2	2	2	1
Q3UT69;Q00420-2;Q00420-3;Q00420;A2AQ72;A2AQ71;Q00420-4	2;2;2;2;1;1;1	Homocysteine-responsive endoplasmic reticulum-resident ubiquitin-like domain member 1 protein	Herpud1	0.81118	-0.301906	1	1	1	1
Q9QUM9;E0CXB1;E0CYT2	6;4;1	HIRA-interacting protein 3	Hirip3	0.81162	-0.301124	0	1	1	0
P35585	4	Mitochondrial Rho GTPase 2	Rhot2	0.8117	-0.300981	2	0	1	1
Q9DB25	1	Peptidyl-prolyl cis-trans isomerase FKBP7	Fkbp7	0.81219	-0.300111	2	2	5	1
P27546-3;P27546-2;P27546;A0A0G2JFT4;A0A0G2JG35;A0A140T8T5;A0A0G2JDN7;E9PZ43;A0A0G2JFH2;P27546-4;Q78TF3;A0A0G2JFK3;A0A0G2JDY5	4;4;4;2;2;2;2;2;2;2;1;1;1			0.81239	-0.299756	19	16	14	15	+
Q3THK3	6	Fibroblast growth factor 1	Fgf1	0.81295	-0.298761	1	1	1	0
P62137;A0A0G2JFF1	9;3	Metastasis-associated protein MTA2	Mta2	0.81297	-0.298726	4	6	5	4
Q9D0D5	6	Histone H3;Histone H3.3;Histone H3.3C	H3f3a;H3f3c	0.81314	-0.298424	5	6	7	7
Q8R323	4		Sec24d	0.81319	-0.298336	3	1	2	2
O88325	9	FUN14 domain-containing protein 2	Fundc2	0.81331	-0.298123	1	1	2	1
Q9R1Q9;Q3TKX1;B7FAU3	3;2;1	Transducin beta-like protein 2	Tbl2	0.81381	-0.297236	3	1	2	2
Q3U432;B1ATI9;Q60780;Q60780-2	5;4;3;2	Cytochrome c oxidase subunit NDUFA4	Ndufa4	0.81418	-0.29658	1	2	3	2
Q9D0M3-2;Q9D0M3	5;5	Neuromodulin	Gap43	0.81442	-0.296155	1	1	2	2
Q8BVQ9;P46471	7;7	Cytochrome c oxidase subunit 6B1	Cox6b1	0.81486	-0.295376	0	1	2	1
A0A0G2JGI6	1	General transcription factor 3C polypeptide 4	Gtf3c4	0.81513	-0.294898	1	2	4	2
R4I5B2;O88673	1;1	ER membrane protein complex subunit 7	Emc7	0.81589	-0.293553	2	2	2	3
Q3UVK0;F6TQS9;G8JL46;Q3UVK0-2	4;2;1;1	Phosphoglucomutase-2	Pgm2	0.81602	-0.293324	5	4	3	4
Q9DB73;Q9DB73-2;G3UXV8;G3UZ57;G3UZG6	4;2;1;1;1	Translocating chain-associated membrane protein 1	Tram1	0.81633	-0.292776	1	2	1	1
Q61578	6	Tether containing UBX domain for GLUT4	Aspscr1	0.81648	-0.292511	1	1	2	0
A0A0N4SUV6;Q9JHW4;A0A0N4SWB3;A0A0N4SVA4;A0A0N4SUU3	3;3;1;1;1	Nitrilase homolog 1	Nit1	0.81651	-0.292458	0	1	0	1
P61290;A2A4J1	4;1	Epiplakin	Eppk1	0.81711	-0.291398	13	18	10	10
Q99LJ0;A0A0G2JFS0	5;1	Tropomyosin beta chain	Tpm2	0.81724	-0.291168	15	13	17	13
Q99KI0	11	Annexin	Anxa6	0.81741	-0.290868	33	31	37	33
Q9QXK3-4;Q9QXK3;Q9QXK3-3;Q9QXK3-2	6;6;4;2	Histidine triad nucleotide-binding protein 1	Hint1	0.81759	-0.290551	2	2	3	3
Q922Q4;Q922W5;A2ABZ3;A2ABZ0;A2ABZ2	5;2;1;1;1	Protein transport protein Sec23A	Sec23a	0.81763	-0.29048	6	4	9	6
Q8JZM7	5	Nuclear factor 1;Nuclear factor 1 A-type	Nfia	0.81765	-0.290445	2	2	3	3
P49710;E9Q4E5	11;2	Melanoma inhibitory activity protein 3	Mia3	0.81776	-0.290251	10	10	30	18
Q8K124	9	Adenosine kinase	Adk	0.81807	-0.289704	5	6	6	7
Q9JHU4;F6ZX84	82;6		Cilp2	0.81847	-0.288999	0	0	3	0
J3QP41;O88668	1;1	Phosphoglycerate mutase 1	Pgam1	0.81888	-0.288276	10	10	8	9
Q62348	5		Utrn	0.81945	-0.287272	23	18	31	11
D3YZD6;Q921W4-2;Q921W4;F7BGV1	2;2;2;1	Tartrate-resistant acid phosphatase type 5	Acp5	0.81953	-0.287131	0	3	4	3
Q3UW66;Q99J99	4;4	Voltage-dependent calcium channel subunit alpha-2/delta-1;Voltage-dependent calcium channel subunit alpha-2-1;Voltage-dependent calcium channel subunit delta-1	Cacna2d1	0.81959	-0.287026	0	4	3	0
Q9CQ60;Q8CBG6;D3Z4X1;F6X8L5	10;7;5;4	La-related protein 1	Larp1	0.81961	-0.286991	2	2	3	1
Q8R035-2;Q8R035;A2A6T4	4;4;3	Procollagen galactosyltransferase 1	Colgalt1	0.81973	-0.286779	0	1	1	1
Q8VDD5;E9QPE7;Q5SV64;Q3UH59;O08638-2;O08638;Q61879;B1AR69;Q91Z83;Q02566;P13541	53;2;2;2;2;2;2;1;1;1;1	60S ribosomal protein L13a	Rpl13a	0.81984	-0.286586	4	3	3	4
E9PUD2;Q8K1M6-3;Q8K1M6-5	13;13;1	BAG family molecular chaperone regulator 3	Bag3	0.81984	-0.286586	6	1	6	4
Q9Z110;Q9Z110-2;D3Z0B4;H3BKJ8;H3BLE8	15;14;3;1;1	Leucine-rich repeat-containing protein 16A	Lrrc16a	0.81986	-0.286551	1	2	1	1
P14685;F7B7L8	9;3		Golgb1	0.82028	-0.285812	7	14	17	11
Q03963	2	Annexin A4;Annexin	Anxa4	0.82082	-0.284862	11	9	13	12
Q8K1L5;G3UZ30;A5A4Y9	2;1;1	Signal peptidase complex catalytic subunit SEC11;Signal peptidase complex catalytic subunit SEC11A	Sec11a	0.82089	-0.284739	0	1	1	2
F8VQC9;Q8BTY2;Q8BTY2-2	5;5;4	Basic leucine zipper and W2 domain-containing protein 2	Bzw2	0.82135	-0.283931	1	5	2	2
Q8BJ48;D3Z6C9	6;4	Phosphoglucomutase-like protein 5	Pgm5	0.82141	-0.283826	3	2	7	1
P62869	4	C2 domain-containing protein 2-like	C2cd2l	0.82145	-0.283755	1	1	0	0
Q99K23;A0A1B0GSM1;A0A1B0GSK1;A0A1B0GSY4;A0A1B0GRT2	5;4;3;2;1	Sulfite oxidase, mitochondrial	Suox	0.82177	-0.283193	1	1	3	0
Q9QY06-3;Q9QY06;Q9QY06-2;E9QKV6;A0A1D5RLD1;E9PWZ6;E9PZW8;A0A1D5RLW4	11;11;11;9;9;9;9;3	Plakophilin-3	Pkp3	0.82231	-0.282246	3	4	1	0
Q9R0N0	8	Cytoplasmic protein NCK1	Nck1	0.82244	-0.282018	1	3	2	2
O09061	5	NADH dehydrogenase [ubiquinone] 1 alpha subcomplex subunit 9, mitochondrial	Ndufa9	0.82264	-0.281667	3	5	8	6
Q5SWU9;Q5SWU9-2;V9GXY1;E9Q4Z2;D3Z0B3;A0A0R4J1S9;V9GWS0	16;16;2;2;1;1;1	Cytospin-A	Specc1l	0.82297	-0.281088	0	1	1	0
Q8BML9;D3Z158;A0A140LIS6;A0A140LHZ5;A0A140LHJ3;A0A140LHB3;A0A0A6YY08;A0A140LJH1;A0A140LID3;A0A140LJK5;A0A140LHC3;A0A140LII8;A0A140LIR0;A0A140LJH2;A0A140LIN2;F6TDS3	16;15;6;6;5;5;4;3;3;3;2;2;2;2;2;1	Nuclear transport factor 2	Nutf2	0.82308	-0.280895	2	1	3	3
Q9CPQ3	3	Pyrroline-5-carboxylate reductase 1, mitochondrial	Pycr1	0.8234	-0.280335	2	0	5	2
Q14B01	2	Translocon-associated protein subunit alpha	Ssr1	0.82351	-0.280142	0	4	3	2
Q8VI84	3	Emerin	Emd	0.82354	-0.280089	1	1	2	1
D3Z061;Q8C7R4	6;6	Equilibrative nucleoside transporter 1	Slc29a1	0.82377	-0.279687	0	1	2	1
Q91W86;A0A1L1SV27;A0A1L1SRH3	4;1;1	Dehydrogenase/reductase SDR family member 7	Dhrs7	0.82391	-0.279441	2	3	3	4
Q61233;D3YVW8;D3Z7D9;D3Z311;D3YZ25	15;3;3;3;2	40S ribosomal protein S10	Rps10	0.82421	-0.278916	3	2	3	4
Q6A009	3	Sideroflexin-3	Sfxn3	0.82424	-0.278864	5	4	6	7
P51855;Q3UEE2;A2AQN9;A2AQN7;H3BKH4	5;4;1;1;1	Nidogen-2	Nid2	0.8246	-0.278234	14	14	19	18
Q61093;E9Q7S3;E9Q802;Q8CIZ9-3;Q8CIZ9-2;Q8CIZ9	7;3;3;1;1;1	Lysyl oxidase homolog 2	Loxl2	0.82476	-0.277954	0	2	3	2
Q9DBG7;F6VF36	3;1	ATP-dependent 6-phosphofructokinase, liver type	Pfkl	0.82502	-0.277499	4	7	12	10
Q80UU9	4	Vitamin K-dependent gamma-carboxylase	Ggcx	0.82515	-0.277272	0	2	1	0
P80314;A0A1W2P7B7;A0A1W2P828;A0A1W2P6Q3;A0A1W2P871;A0A1W2P8B6	15;5;3;3;2;2	Reticulocalbin-2	Rcn2	0.8258	-0.276136	10	10	10	10
Q6ZWX6	11	Farnesyl pyrophosphate synthase	Fdps	0.82584	-0.276066	4	5	4	5
A3KGU5;A3KGU7;E9Q447;A3KGU9;P16546-2;P16546;A3KGU4	20;20;20;20;20;20;2	Copper transport protein ATOX1	Atox1	0.82606	-0.275682	1	2	1	1
Q8BU30;F6Q6R1	23;2		Skiv2l	0.82612	-0.275577	1	0	2	1
Q6P5E4;G3UYG7;G3UY73;G3UY35	12;2;1;1	Delta-sarcoglycan	Sgcd	0.82631	-0.275245	1	2	2	2
P60710;E9Q1F2;E9Q5F4;G3UZ07;D3YZY0;E9Q2D1;F8WGM8;A0A0U1RQ96	15;12;11;8;4;3;2;1	Non-specific serine/threonine protein kinase;Serine/threonine-protein kinase PAK 1;Serine/threonine-protein kinase PAK 3	Pak1;Pak3	0.82641	-0.27507	3	2	4	2
O88685;A2AGN7;B7ZCF1;F6Q2E3	8;7;7;1	Vimentin	Vim	0.8267	-0.274564	34	33	36	32
Q6ZQK5-2;Q6ZQK5	3;3	Serine/threonine-protein phosphatase 4 regulatory subunit 2	Ppp4r2	0.82686	-0.274285	2	5	3	2
P21126;F8WHM4	2;1	Conserved oligomeric Golgi complex subunit 3	Cog3	0.82691	-0.274198	2	1	1	0
Q61768;E9QAK5;A2ARD4;P28738;P33175	13;7;1;1;1	182 kDa tankyrase-1-binding protein	Tnks1bp1	0.82693	-0.274163	9	8	13	5
Q921M7	5	Stefin-1	Stfa1	0.82705	-0.273954	3	5	5	5
P97817	1	60S ribosomal protein L26	Rpl26	0.82709	-0.273884	5	3	6	6
E9PXK7;Q9Z210	2;2	Ig kappa chain C region	Igkc	0.82737	-0.273395	3	2	2	2
D3YUV1;Q99J45	3;3	Transcription elongation factor B polypeptide 1	Tceb1	0.82747	-0.273221	1	3	2	1
O55222;D3YZA5;A0A1B0GRF6	7;4;3	Pre-mRNA-splicing factor 38B	Prpf38b	0.82804	-0.272228	0	1	1	1
Q8K2H2;A0A0A0MQF5;F6VDQ9	5;4;1	LIM and cysteine-rich domains protein 1	Lmcd1	0.82853	-0.271374	2	4	3	7
Q9D0R2	8	AP-3 complex subunit sigma-1	Ap3s1	0.82865	-0.271165	1	0	1	2
Q9R1R8;Q9QYF1	4;4	U4/U6.U5 tri-snRNP-associated protein 2	Usp39	0.82873	-0.271026	1	3	2	1
D3YYM6;D3Z1S8;Q91V55;P97461	3;2;2;2	60S ribosomal protein L29	Gm17669;Rpl29;Gm3550	0.82885	-0.270817	2	2	2	1
Q3TBW2	2	Mitochondria-eating protein	Spata18	0.82888	-0.270765	1	5	5	4
Q8K1B8	15	Nuclear protein MDM1	Mdm1	0.82891	-0.270713	0	3	1	3
Q99KD5	1	Integrin alpha-8;Integrin alpha-8 heavy chain;Integrin alpha-8 light chain	Itga8	0.82911	-0.270365	2	1	3	1
Q9QZN4;A2A7G9;A2A7H1;Z4YN00;A2A7H3	3;2;2;2;1	Superoxide dismutase [Mn], mitochondrial	Sod2	0.82922	-0.270173	3	4	4	5
Q91W39;B7ZC24;B7ZC23	5;4;3	Transmembrane protein 121	Tmem121	0.82948	-0.269721	0	0	1	1
A0A1L1SR69;A0A1L1ST61;A0A1L1SV00;Q8R472;Q9JLR9	1;1;1;1;1	Protein polybromo-1	Pbrm1	0.8298	-0.269164	0	2	5	4
Q9QYB1	2	ADP-ribosylation factor-binding protein GGA1	Gga1	0.83053	-0.267896	1	1	1	2
Q8C147;Q8C147-2	15;6	Phosphatase and actin regulator 4	Phactr4	0.8306	-0.267774	0	3	1	0
Q9DC61;A2AIW9	11;7		Gtf3c3	0.83104	-0.26701	4	5	5	4
Q9WV54;D3Z505	7;2	Opioid growth factor receptor	Ogfr	0.83144	-0.266316	0	1	2	0
E9Q634	8	Calcium uptake protein 2, mitochondrial	Micu2	0.83221	-0.26498	1	1	2	1
Q9DCD2;F6TM12	6;3	RWD domain-containing protein 1	Rwdd1	0.83305	-0.263525	0	1	0	1
P62270;F6YVP7;S4R1N6	5;4;3	Ethylmalonyl-CoA decarboxylase	Echdc1	0.83329	-0.263109	1	1	1	1
O88844;D3YVY3;A0A087WPT4;A0A087WRS9;A0A087WRM4	7;5;5;5;2	Choline dehydrogenase, mitochondrial	Chdh	0.83355	-0.262659	1	2	2	4
A0A0R4J1G5;Q91X78	3;3	Thrombospondin-1	Thbs1	0.83361	-0.262556	28	25	32	29
P48999;E9QA93;E9Q6H6	3;2;2		Fn1	0.83374	-0.262331	41	46	56	59
Q9WUM4;E9PX03;E9PZJ0;E9PVJ1;B9EIZ7;Q920M5-3;Q920M5-2;Q920M5;Q920M5-4	10;3;2;2;1;1;1;1;1	Nucleoside diphosphate kinase;Nucleoside diphosphate kinase B	Gm20390;Nme2	0.83376	-0.262296	9	8	11	10
Q8K3H0	4	DnaJ homolog subfamily B member 12	Dnajb12	0.83396	-0.26195	2	2	3	2
Q91VH6	6	Phosphoglycerate mutase;Bisphosphoglycerate mutase	Bpgm	0.83407	-0.26176	1	1	0	0
P62281;A0A1B0GRR3;A0A1B0GSE8	8;6;6	DnaJ homolog subfamily C member 5	Dnajc5	0.83453	-0.260964	0	2	2	1
A0A0A6YX02;Q9CQ22	1;1	Coiled-coil domain-containing protein 80	Ccdc80	0.83463	-0.260791	5	3	7	6
Q8BGS2;Q8BGS2-2	3;2		Esp6Esp5	0.83502	-0.260117	0	0	1	1
F7CZC4;P83741-4;P83741-5;P83741;P83741-2;P83741-3	1;1;1;1;1;1	Ubiquitin-conjugating enzyme E2 L3	Ube2l3	0.83523	-0.259755	6	3	5	4
Q9JJ89	1	Peptidyl-prolyl cis-trans isomerase B	Ppib	0.83528	-0.259668	9	10	11	11
P83870	3		2210010C04Rik	0.8353	-0.259634	0	1	1	1
Q9JHW2	2	Sorbin and SH3 domain-containing protein 2	Sorbs2	0.83546	-0.259357	9	9	15	15
O70469	6	Annexin A5	Anxa5	0.83558	-0.25915	21	20	20	21
Q924Z4;D3Z4M2;D3YTM0;D3Z0Z2	2;1;1;1	NHP2-like protein 1;NHP2-like protein 1, N-terminally processed	Nhp2l1	0.83567	-0.258995	4	3	4	4
P70460	10	ATP synthase subunit f, mitochondrial	Atp5j2	0.83621	-0.258063	1	1	2	2
Q62418-3;Q62418-2;Q62418	7;7;7	NADH dehydrogenase [ubiquinone] iron-sulfur protein 6, mitochondrial	Ndufs6	0.8363	-0.257908	2	2	3	3
A2AI52;Q80U87	6;6	Ninein-like protein	Ninl	0.8366	-0.25739	0	0	1	1
Q9R0P4;A0A0U1RPJ7;D6RI64;D3YVR9	2;1;1;1	Beta-hexosaminidase subunit alpha	Hexa	0.83688	-0.256907	3	3	5	3
Q8BFR5;Q8BFR5-2;A0A0U1RPC4	8;7;3	Proline synthase co-transcribed bacterial homolog protein	Prosc	0.83699	-0.256718	1	0	3	0
Q9D8U8	7	Coatomer subunit gamma-1	Copg1	0.83727	-0.256235	10	11	14	13
CON__P35908;CON__P48668;CON__P04259;CON__P02538;CON__Q3TTY5;Q3TTY5	3;1;1;1;1;1	Kin of IRRE-like protein 2	Kirrel2	0.83733	-0.256132	0	0	1	1
Q9QUQ5-2;Q9QUQ5	1;1	Cytochrome P450 2S1	Cyp2s1	0.83738	-0.256046	1	2	1	1
Q8CGP2;Q6ZWY9;Q64525;Q64478;Q64475;P10854;P10853;Q8CBB6;Q9D2U9;Q8CGP0;P70696;Q8CGP2-2	2;2;2;2;2;2;2;1;1;1;1;1	Integral membrane protein 2B;BRI2, membrane form;BRI2 intracellular domain;BRI2C, soluble form;Bri23 peptide	Itm2b	0.83766	-0.255563	1	0	2	0
Q8K337-3;Q8K337	1;1	U6 snRNA-associated Sm-like protein LSm5	Lsm5	0.83783	-0.255271	1	1	0	1
Q9D0L8-2;Q9D0L8;D3Z478;D3YYS7;Q9D0L8-3;D3Z4K1	4;4;3;3;3;1	tRNA (cytosine(34)-C(5))-methyltransferase	Nsun2	0.83784	-0.255253	2	1	3	2
O54774;A0A1W2P6Q6	6;1		E030010N08Rik	0.83807	-0.254857	12	21	18	21
A0A0R4J0Z1;P08003	7;7	40S ribosomal protein S23	Rps23	0.83817	-0.254685	2	1	1	1
E9Q9F5;E9Q1G8;O55131	4;4;4	N-terminal kinase-like protein	Scyl1	0.83825	-0.254548	1	0	1	0
P56812;D3Z7Q5	3;1	Integrin alpha-V;Integrin alpha-V heavy chain;Integrin alpha-V light chain	Itgav	0.8384	-0.254289	3	4	8	5
Q9D0F3	6	Synaptosomal-associated protein;Synaptosomal-associated protein 23	Snap23	0.83907	-0.253137	0	3	5	3
Q8R2P8;Q99MN1	5;5	Antithrombin-III	Serpinc1	0.83915	-0.252999	9	9	9	8
Q8R1G5;L7N466;Q9D110	1;1;1	Perilipin-3	Plin3	0.83939	-0.252587	4	5	2	2
F6Z6C6;P56477;E9Q5T2	5;5;1	Beta-galactosidase	Glb1	0.83944	-0.252501	3	7	5	5
P14211	1	Cytochrome P450 20A1	Cyp20a1	0.83953	-0.252346	0	1	4	2
P62259;D6REF3;F6WA09	9;5;3	NADH dehydrogenase [ubiquinone] 1 beta subcomplex subunit 9	Ndufb9	0.83967	-0.252106	1	2	3	1
Q921V5	3	Protein disulfide-isomerase A5	Pdia5	0.83988	-0.251745	5	3	7	3
P80317;Q61390	8;1		Hnrnph3	0.84002	-0.251504	2	0	2	3
Q9D8Z2	1	Golgin subfamily A member 2	Golga2	0.84066	-0.250406	1	5	8	3
Q07417	4	Acyl-protein thioesterase 1	Lypla1	0.84083	-0.250114	2	3	2	2
E9Q1K3;F8WHZ9;F8WGR0;Q9QYC0-2;Q9QYC0;F6V4G5;F6RDR0;A0A0J9YVI4;D3Z0T1;Q9QYB8-2;Q9QYB8	6;6;6;6;6;2;2;2;1;1;1	COP9 signalosome complex subunit 7a	Cops7a	0.84169	-0.248639	3	3	2	2
Q91VJ5;A2AER9;A2AER8	2;1;1	Transmembrane protein 43	Tmem43	0.84173	-0.248571	2	4	5	5
Q80TM9-3;Q80TM9;F6ZL69;F6PY46;Q80TM9-4;Q80TM9-6;Q80TM9-2;F7AFP3;F6YR29	6;6;3;3;3;3;3;1;1	Notchless protein homolog 1	Nle1	0.84221	-0.247748	0	1	1	0
Q99PT1	4	Vacuole membrane protein 1	Vmp1	0.84242	-0.247388	1	0	1	1
A0A0G2JFJ6;Q7TPD0;Q7TPD0-2	5;5;1	Tensin-3	Tns3	0.84247	-0.247303	2	1	4	2
O35601-2;O35601;F6V072	4;4;1	Glycogenin-1	Gyg1	0.84262	-0.247046	2	2	4	1
Q3U2G2;Q61316	13;12	Procollagen-lysine,2-oxoglutarate 5-dioxygenase 3	Plod3	0.84294	-0.246498	0	0	3	1
J3QPM4;J3QMV5;Q9Z2L7-2;Q9Z2L7	1;1;1;1	Serine/threonine-protein phosphatase 4 regulatory subunit 3A	Smek1;Smek2	0.84308	-0.246259	2	1	1	1
A0A0G2JGX4;Q6PIC6;Q8VCE0;D3YYN7;Q6PIE5	10;10;9;4;4	Phosphoinositide phospholipase C	Plcb4	0.84315	-0.246139	6	7	10	7
Q62384;F8WHU9	7;5	Nuclear protein localization protein 4 homolog	Nploc4	0.84361	-0.245352	3	4	4	3
A2ADY9	7	Guanine deaminase	Gda	0.84365	-0.245283	1	0	1	0
G5E839;P80315;G3UYW5	8;8;1	Nuclear pore complex protein Nup133	Nup133	0.84376	-0.245095	0	2	2	0
Q8C1D8;A0A1D5RLV0;A0A1D5RMB4	4;3;2	Serine/arginine-rich splicing factor 9	Srsf9	0.84381	-0.24501	3	4	2	3
S4R294;S4R2J9;A0A0A0MQ79;Q3TLH4-5;Q3TLH4;S4R2E2;S4R298;S4R209	8;8;8;8;8;2;1;1	Papilin	Papln	0.84392	-0.244822	3	1	1	0
Q923F1	3	Adenosine deaminase	Ada	0.84402	-0.244651	0	1	2	1
Q05144	3	Golgin subfamily A member 3	Golga3	0.84412	-0.24448	1	3	5	1
O54833;A0A1D5RLE4;A0A1D5RM74;A0A1D5RM55	6;4;3;1	YTH domain-containing family protein 1;YTH domain-containing family protein 2	Ythdf1;Ythdf2	0.84418	-0.244377	3	1	2	3
Q3UR91;Q80U58;F6YD01;Q3TQ29;Q80U58-3;Q80U58-2	5;5;4;4;4;4	Elongation factor 1-delta	Eef1d	0.84423	-0.244292	8	7	8	7
A0A1W2P729;Q9QXT0	5;5	Neutral alpha-glucosidase AB	Ganab	0.84424	-0.244275	10	11	19	15
Q62422	4	Leucine zipper transcription factor-like protein 1	Lztfl1	0.84439	-0.244019	2	6	3	4
P30999-3;P30999;G3X9V2;E9Q8Z8;P30999-2;D3Z2H2;E9Q8Z5;E9Q8Z6;D3Z7H6;E9Q8Z4;E9Q8Z9;E9Q903;E9Q904;E9Q905;E9Q901;E9Q986;E9Q906;E9Q907;D3Z2H7	22;22;21;21;21;20;20;20;19;19;19;19;19;18;18;17;17;17;11	Splicing factor 3B subunit 5	Sf3b5	0.84452	-0.243797	1	2	2	1
Q61127;Q3TYF1;Q61127-2;D3Z008;D3Z292	4;3;2;1;1	Tuftelin-interacting protein 11	Tfip11	0.84482	-0.243284	2	1	0	0
Q80X90	13	Actin-related protein 2/3 complex subunit 4	Arpc4	0.84483	-0.243267	3	3	4	3
P45952	3	Sortilin	Sort1	0.84519	-0.242652	0	0	1	1
P68181-2;P68181-3;P68181;P68181-4;H6TMF5;A0A0G2JFT9	6;6;6;6;2;1	mRNA cap guanine-N7 methyltransferase	Rnmt	0.84521	-0.242618	1	3	3	1
O08547;E9Q6R3;A0A0G2JF08	5;4;2	Leiomodin-1	Lmod1	0.84554	-0.242055	1	1	4	0
Q9D8L3;Q62186	3;3	Branched-chain-amino-acid aminotransferase, mitochondrial;Branched-chain-amino-acid aminotransferase	Bcat2	0.84571	-0.241765	3	2	5	7
Q8BRF7-3;Q8BRF7;Q8BRF7-2;A0A1W2P6R7	6;6;5;1	Na(+)/H(+) exchange regulatory cofactor NHE-RF2	Slc9a3r2	0.84625	-0.240844	1	2	2	1
Q9EQH3	11	EKC/KEOPS complex subunit Tprkb	Tprkb	0.84625	-0.240844	1	0	1	1
D3YXG6;Q9CVB6	7;7	Dipeptidyl peptidase 4;Dipeptidyl peptidase 4 membrane form;Dipeptidyl peptidase 4 soluble form	Dpp4	0.84665	-0.240162	0	2	1	1
O08759;A0A0J9YUK0;O08759-3;O08759-2;A0A140LI50;A0A140LHS2;A0A0J9YUF2;A0A0J9YTX6	4;3;3;3;2;2;1;1	Exosome complex component RRP40	Exosc3	0.84679	-0.239924	1	0	2	0
Q7TMM9;Q9CWF2	11;10	Putative sodium-coupled neutral amino acid transporter 10	Slc38a10	0.84694	-0.239668	4	3	4	3
Q8CI75;Q8CI75-2	3;3	Beta-soluble NSF attachment protein	Napb	0.84706	-0.239464	1	1	4	3
Q99KV1	6	Copine-1	Cpne1	0.84746	-0.238783	3	4	4	3
Q4FE56;P70398;E9PWA9;G3UZS3	14;13;3;2	Hemopexin	Hpx	0.84772	-0.23834	9	4	8	5
A2AQR0;Q64521	11;11	Adenylate cyclase type 1	Adcy1	0.84788	-0.238068	0	0	1	1
A0A1B0GRU3;E9Q8K8;Q6ZPZ3-2;Q6ZPZ3	4;4;4;4	Synapsin-1	Syn1	0.8483	-0.237354	0	1	2	0
Q9CQ06	4	NEDD8	Nedd8	0.84831	-0.237337	0	0	1	1
P63101;D3YXN6;D3YXF4;D3YW45	6;4;2;1	Cytochrome c, somatic	Cycs	0.84863	-0.236792	2	2	4	2
Q8BHN3;Q8BHN3-2;Q8BHN3-3	19;19;12	Calpastatin	Cast	0.84864	-0.236775	2	2	3	0
Q9JKY0	2	Glutamate--cysteine ligase regulatory subunit	Gclm	0.84875	-0.236588	2	1	1	2
Q9QZE7	1	Glutamate--cysteine ligase catalytic subunit	Gclc	0.84903	-0.236113	5	4	5	6
Q8BRN9;F6XC25	7;6	OCIA domain-containing protein 1	Ociad1	0.84903	-0.236113	2	1	3	2
O55029	12	Eukaryotic translation elongation factor 1 epsilon-1	Eef1e1	0.84911	-0.235977	2	0	1	2
O55135;A6PWZ2	4;2	CAP-Gly domain-containing linker protein 1	Clip1	0.84918	-0.235858	2	5	5	2
E9Q3G8	3	Acetyl-CoA acetyltransferase, cytosolic	Acat2;Acat3	0.84924	-0.235756	6	6	5	4
Q9D662;A2ANA0;A2AN99;A2AN97;A2AN98	14;8;4;3;3	Collagen alpha-1(XVIII) chain;Endostatin	Col18a1	0.84944	-0.235416	5	6	5	4
P27612;F7D1R5	7;1	28S ribosomal protein S36, mitochondrial	Mrps36	0.84964	-0.235076	2	1	1	0
Q9R0P5	2	Cingulin-like protein 1	Cgnl1	0.84976	-0.234873	5	9	7	5
P05201;F7ALS6	9;4	Aquaporin-1	Aqp1	0.8498	-0.234805	4	4	4	4
Q8BH43;B1AUN0	6;2	E3 ubiquitin-protein ligase BRE1B	Rnf40	0.84997	-0.234516	1	3	4	2
Q8R420;Q6AXE3	3;2		Serpinb9	0.85005	-0.23438	5	1	2	1
Q9WTL7	4	Nuclear distribution protein nudE-like 1;Nuclear distribution protein nudE homolog 1	Ndel1;Nde1	0.85018	-0.23416	1	0	1	1
P05213	15	KN motif and ankyrin repeat domain-containing protein 2	Kank2	0.85034	-0.233888	8	7	7	3
P63321	3	Tyrosine-protein phosphatase non-receptor type 14;Protein-tyrosine-phosphatase;Tyrosine-protein phosphatase non-receptor type 21	Ptpn14;Ptpn21	0.85048	-0.233651	1	0	0	1
Q9R1T4-2;Q9R1T4-3;Q9R1T4	3;3;3	Ornithine aminotransferase, mitochondrial	Oat	0.85066	-0.233345	10	11	11	9
Q8QZY1	7	Rootletin	Crocc	0.85074	-0.23321	3	5	6	5
Q91VI7;A0A1B0GSG5;A0A1B0GRG4;A0A1B0GRY7	12;11;8;5	Chloride intracellular channel protein 1	Clic1	0.85086	-0.233006	8	6	8	7
Q9D0M0	2	Alpha-2-macroglobulin receptor-associated protein	Lrpap1	0.85121	-0.232413	1	7	6	5
O88597;E9PYD6;F7C090	3;2;1	Zinc finger and BTB domain-containing protein 20	Zbtb20	0.85132	-0.232227	1	1	1	1
P59999;Q3TX55;E9PWA7	6;2;2	Sideroflexin-1	Sfxn1	0.85171	-0.231566	2	3	4	3
P84096;A0A1B0GSL4	3;1	Annexin A6	Anxa6	0.85193	-0.231193	33	31	36	33
F8WHM5;Q61543;F6RSH1;E9PWD8	14;14;4;2	Minor histocompatibility antigen H13	Hm13;H13	0.85219	-0.230753	5	3	4	5
O88271	1	40S ribosomal protein S18	Rps18;Gm10260	0.85248	-0.230262	5	5	8	8
E9PYT3;Q91YH5-2;Q91YH5	2;2;2	Cullin-4A	Cul4a	0.85253	-0.230177	1	3	2	1
P97821;D3Z220	2;1	ATP synthase subunit e, mitochondrial	Atp5i;Atp5k	0.85267	-0.229941	2	2	2	2
P27048;P63163	2;2	Thioredoxin domain-containing protein 5	Txndc5	0.85272	-0.229856	11	12	15	12
Q62383	13	Casein kinase II subunit beta	Csnk2b	0.85283	-0.22967	2	3	3	3
Q8R2T8-2;Q8R2T8;H3BJX5	2;2;1	Protein phosphatase 1 regulatory subunit 12A	Ppp1r12a	0.85294	-0.229484	7	6	13	7
Q9EPK2-3;Q9EPK2;Q9EPK2-2	2;2;2	Synaptobrevin homolog YKT6	Ykt6	0.85307	-0.229264	2	3	1	1
Q99KJ8	6	ADP/ATP translocase 1	Slc25a4	0.85372	-0.228165	12	14	14	14
Q3UJQ9;Q9D0K2	4;4	Protein PRRC1	Prrc1	0.85373	-0.228148	3	3	2	1
Q3UPL0-2;Q3UPL0;S4R2A9;S4R192;S4R1T5;Q3UPL0-3;S4R256	8;8;5;3;2;2;1	Integrin beta-4;Integrin beta	Itgb4	0.85406	-0.227591	4	9	9	5
Q9DBX5;P47713;A0A087WPN8	9;9;1	Engulfment and cell motility protein 2	Elmo2	0.85436	-0.227084	1	4	2	1
Q9JLI6;A0A0R4J069;Q9JLI6-2;F7D651;F6ZFP8;M0QWF1;F7BB44;D3Z7G6	5;4;4;2;2;1;1;1	Selenoprotein M	Selm	0.85464	-0.226611	3	3	4	3
Q8BH95	3	Cation-independent mannose-6-phosphate receptor	Igf2r	0.85485	-0.226257	3	4	7	3
A2AKJ9;A2AKJ6;H3BLG5;Q3TMX0;O08992	3;3;3;3;3	Ras-related protein Rab-6B	Rab6b	0.85496	-0.226071	4	4	8	7
P84084;E9Q798;P61750	3;1;1	Fatty acid-binding protein, epidermal	Fabp5	0.85539	-0.225346	4	2	5	3
Q9D8S4	2	Pyrroline-5-carboxylate reductase 2	Pycr2	0.85554	-0.225093	4	3	7	8
A2ACG7;Q9DBG6	4;4	Phospholipid scramblase 3	Plscr3	0.85555	-0.225076	0	0	1	1
Q7TMB8;Q7TMB8-2;A0A0R4J119;A0A0U1RQ05;Q5SQX6;F6QD74;G3UZI5	13;12;11;8;5;3;1	Ras-related protein Rab-5C	Rab5c	0.85569	-0.22484	5	7	8	7
P24638;B7ZCF4	2;1	Interferon-induced transmembrane protein 3	Ifitm3	0.85573	-0.224772	1	2	2	2
Q8K1I7;F6QWW7	10;1	Glutathione S-transferase P 1;Glutathione S-transferase P 2	Gstp1;Gstp2	0.85575	-0.224739	7	9	9	9
Q9R1P3	6	Uncharacterized protein KIAA1467	Kiaa1467	0.85598	-0.224351	2	1	1	1
Q8BK35	2	Protein OS-9	Os9	0.85606	-0.224216	3	2	4	4
Q78PY7;Q3TJ56;E9Q3E9	26;16;4	Calcium-binding protein 39-like	Cab39l	0.8562	-0.22398	5	1	2	1
G3UZD6;Q9ES00;G3UZM6	7;7;3	Cytochrome c oxidase subunit 5B, mitochondrial	Cox5b	0.85624	-0.223913	3	3	3	2
Q9D6Z1;F7CHQ7;F6USW7;E0CXZ0;F6U250;F6V095;A2APD7	9;5;4;4;3;3;3	Sec1 family domain-containing protein 1	Scfd1	0.85646	-0.223542	7	6	13	6
Q8C552	1	Sushi-repeat-containing protein SRPX	Srpx	0.85658	-0.22334	2	1	0	1
P97369;A8XU21	5;3	Ras-related protein Rab-3A	Rab3a	0.85673	-0.223087	2	2	5	4
B0R030;Q9D3L3;O09044;B0R029;E9Q8A1	3;3;3;2;2	NADH dehydrogenase [ubiquinone] iron-sulfur protein 4, mitochondrial	Ndufs4	0.85688	-0.222835	4	1	3	3
Q9D8W5;Q3TRH2;B1AT36	6;5;5	E3 ubiquitin-protein ligase RBX1;E3 ubiquitin-protein ligase RBX1, N-terminally processed	Rbx1	0.85703	-0.222582	1	1	1	1
D3YXZ5;Q91WT8;D3Z113;Q91WT8-2;S4R2P5;S4R1Y9;P86049	4;4;3;3;1;1;1	Cytosolic acyl coenzyme A thioester hydrolase	Acot7	0.85724	-0.222229	3	4	4	5
Q6P9R2;D6RFV0;Q9Z1W9	5;1;1	60S ribosomal protein L18a	Rpl18a	0.85769	-0.221472	3	3	5	5
Q8CGA0	2	Methionine--tRNA ligase, cytoplasmic	Mars	0.85775	-0.221371	3	4	6	5
G5E884;O88643;Q61036-2;Q61036;A3KGC5	6;4;2;2;1	BolA-like protein 3	Bola3	0.85777	-0.221337	1	1	1	1
Q9CPY7-2;Q9CPY7;A0A0G2JEM7	7;7;1		Slc35a4	0.85795	-0.221035	0	2	1	1
A0A0R4J034;Q99K01-3;Q99K01;Q99K01-2;Q99K01-4;D3YZA7;Q99K01-5	9;9;9;9;9;3;3	PRA1 family protein 3	Arl6ip5	0.858	-0.22095	3	3	3	2
E9PWY9;Q8C0C7;D6RIJ2	9;9;1	BTB/POZ domain-containing protein KCTD5	Kctd5	0.85844	-0.220211	0	1	1	1
Q9D1K2;A0A0N4SVE1;F7B2B4	3;2;2	Cell cycle control protein 50A	Tmem30a	0.85866	-0.219841	1	1	4	1
Q8CIN4	6	Membrane-associated guanylate kinase, WW and PDZ domain-containing protein 1	Magi1	0.85935	-0.218682	0	0	1	1
Q99LE6	7	Golgi reassembly-stacking protein 2	Gorasp2	0.85941	-0.218582	2	3	5	3
P54071;D6RIL6;A0A0U1RP68;A0A0U1RPR1	8;6;5;1	Alpha-ketoglutarate-dependent dioxygenase FTO	Fto	0.86046	-0.21682	1	0	1	0
Q9WUA2;A0A087WS80;A0A087WPV4;A0A087WQ15	6;3;3;1	Fibulin-7	Fbln7	0.86067	-0.216468	2	3	5	1
A0A0A6YX73;Q8K1M3;P12367;A0A0A6YY28;H3BK84;P31324	9;9;7;4;1;1	DDB1- and CUL4-associated factor 8	Dcaf8	0.86092	-0.216049	1	1	0	0
E9Q912;Q3TU36;A0A0G2JGC8;E9Q6Q4	7;6;5;5	Stromal interaction molecule 1	Stim1	0.86092	-0.216049	2	3	4	4
Q9CQN1	16	Tensin-2	Tns2	0.86112	-0.215714	1	1	4	3
F8WHL2;Q8CIE6;F6XJN3	23;23;4	Flotillin-1	Flot1	0.86131	-0.215396	1	3	3	2
Q8R5H1-5;Q8R5H1;Q8R5H1-2;Q8R5H1-4;Q8R5H1-3;A0A1W2P8B7	9;9;7;4;4;2	Magnesium transporter protein 1	Magt1	0.86141	-0.215228	0	0	2	2
P62830	2	Cytohesin-2;Cytohesin-1;Cytohesin-3	Cyth3;Cyth2;Cyth1	0.86154	-0.21501	1	1	1	1
P51660	9	78 kDa glucose-regulated protein	Hspa5	0.86178	-0.214608	24	27	27	26
Q8K310;A0A087WSU2;A0A087WQD6;A0A087WQZ1;A0A087WQ54;A0A087WSP7;A0A087WSF8;A0A087WNW7	11;9;5;3;2;2;1;1	Protein ERGIC-53	Lman1	0.86178	-0.214608	7	7	10	8
Q9CQW9;A0A1B0GT68;Q99J93	3;1;1	Protein transport protein Sec31A	Sec31a	0.86227	-0.213788	11	12	15	12
Z4YJV4;Q60597-2;Q60597;Q60597-4;Q60597-3;E9Q7L0;Q5SVY0	12;12;12;12;12;4;1	MAGUK p55 subfamily member 7	Mpp7	0.86228	-0.213772	2	1	1	0
O55143-2;O55143;Q8R429	11;11;2		Tfg	0.86233	-0.213688	6	4	6	5
A0A087WPH7	3	SRSF protein kinase 2;SRSF protein kinase 2 N-terminal;SRSF protein kinase 2 C-terminal	Srpk2	0.86266	-0.213136	2	3	2	1
O08709;Q6GT24;D3Z0Y2;Q8BG37	5;4;3;1	Signal peptidase complex subunit 2	Spcs2	0.86294	-0.212668	2	2	3	2
Q8R1Q8	3	Glycerophosphodiester phosphodiesterase domain-containing protein 1	Gdpd1	0.86316	-0.2123	1	2	4	2
Q99JB2;A2AG41;A2AG39;F6WI02	7;5;3;3	Protein canopy homolog 2	Cnpy2	0.86329	-0.212083	4	5	5	4
O89053;G3UYK8;D3YW57;A0A0U1RPY8;G3UX53;D3YXM2	14;10;3;3;2;2	Glucocorticoid receptor	Nr3c1	0.86346	-0.211799	0	2	1	0
O70503;O70503-2	4;1	7-dehydrocholesterol reductase	Dhcr7	0.8635	-0.211732	1	1	2	1
Q8CG29;G3V011;P70248	16;11;11	Filamin-B	Flnb	0.86361	-0.211548	62	70	81	78
P62983	3	E3 ubiquitin-protein ligase TRIP12	Trip12	0.86415	-0.210646	6	5	4	2
Q9CYA6;A0A0G2JDI6;A0A0G2JFE4	5;1;1	Plastin-1	Pls1	0.86429	-0.210413	3	4	6	4
Q9D0F6	2		Cald1	0.86442	-0.210196	15	15	21	18
Q3TWV4;P84091	1;1	Malonyl-CoA-acyl carrier protein transacylase, mitochondrial	Mcat	0.86446	-0.210129	1	0	2	0
Q8BYI6;Q8BYI6-2;Q8BYI6-3	8;7;2	Phosphoenolpyruvate carboxykinase [GTP], mitochondrial	Pck2	0.86505	-0.209145	10	10	12	11
Q9DCH4	4	Fructose-bisphosphate aldolase C	Aldoc	0.8658	-0.207894	12	11	15	13
Q8BQ30;Q8BQ30-2;A0A087WRI9	8;8;2	Carbonyl reductase family member 4	Cbr4	0.86604	-0.207494	1	0	2	2
P47754;A0A0N4SVM0;D6RCW7	6;5;5	Integrin beta;Integrin beta-2	Itgb2	0.86611	-0.207378	3	3	2	3
Q8VBV7;A0A087WPM5	4;1	Golgi-associated plant pathogenesis-related protein 1	Glipr2	0.86631	-0.207045	0	2	1	1
O08553	8	40S ribosomal protein S20	Rps20	0.86653	-0.206678	1	2	2	2
Q642K5;P62862	1;1	Protein enabled homolog	Enah	0.8667	-0.206395	2	5	6	4
Q6A0A9	9	Phosphoribosyl pyrophosphate synthase-associated protein 1	Prpsap1	0.86704	-0.20583	2	2	4	3
Q5XJY5	4	Lysosomal alpha-glucosidase	Gaa	0.86714	-0.205663	3	2	6	3
Q9D880	6		Mfsd6	0.86718	-0.205597	1	1	2	1
P51150;A0A0N4SVR6;A0A0N4SVG9	7;2;2	Protein farnesyltransferase/geranylgeranyltransferase type-1 subunit alpha	Fnta	0.86726	-0.205464	4	1	1	1
CON__P06868;P20918	10;1	Nuclear pore complex protein Nup155	Nup155	0.86744	-0.205164	2	3	4	3
Q8BMC4	6	Translin-associated protein X	Tsnax	0.86751	-0.205048	4	4	5	5
P62075;A0A1W2P756;A0A1W2P7H2	2;1;1	Glutamine--fructose-6-phosphate aminotransferase [isomerizing] 2	Gfpt2	0.86805	-0.20415	5	3	4	5
CON__P34955	3	Protein FAM98A	Fam98a	0.86843	-0.203519	2	2	1	0
Q9CPV5	1	Stefin-2	Stfa2l1;Stfa2	0.86856	-0.203303	1	1	1	1
Q9CRB2	1		S100a16	0.86859	-0.203253	2	0	1	0
Q6PE01	8	WW domain-containing adapter protein with coiled-coil	Wac	0.86883	-0.202854	1	1	2	1
P10518	9	DNA-directed RNA polymerase II subunit RPB2	Polr2b	0.86909	-0.202423	1	1	3	2
Q8C3I8	5	Septin-8	2019-09-08	0.86911	-0.202389	4	5	8	6
Q9R1C7;A0A1B0GRU8;Q9R1C7-2;A2AQW6;A0A1B0GSF1	9;7;7;2;2	Tubulointerstitial nephritis antigen-like	Tinagl1	0.86944	-0.201842	1	1	3	2
Z4YJT3;Q6ZQ58;Q6ZQ58-2	14;14;2	Regulation of nuclear pre-mRNA domain-containing protein 1B	Rprd1b	0.8696	-0.201576	3	3	4	4
Q5SXR6;Q68FD5;F6Z1R4	39;39;5	Beta-2-syntrophin	Sntb2	0.87008	-0.20078	1	2	5	0
O54825	7	Armadillo repeat-containing protein 10	Armc10	0.87022	-0.200548	3	1	1	3
Q9D7N9	3	Solute carrier family 12 member 7	Slc12a7	0.87041	-0.200233	1	2	5	2
Q61753;F6ZSB7	11;5	Formin-binding protein 1-like	Fnbp1l	0.87107	-0.199139	1	2	2	1
O08795;O08795-2	8;8	NADH dehydrogenase [ubiquinone] 1 alpha subcomplex subunit 3	Ndufa3	0.87117	-0.198974	0	1	2	0
Q7TQ95;A2ASL8;A2ASM0	4;3;1	Radial spoke head protein 9 homolog	Rsph9	0.87124	-0.198858	1	0	2	1
Q91VU7;B7ZNL8;F7CG42;F6XMS4	6;6;3;1	Mitochondrial antiviral-signaling protein	Mavs	0.87144	-0.198527	1	0	0	1
A0A0H2UKC0;Q9JM90	4;4	Nucleobindin-2;Nesfatin-1	Nucb2	0.87161	-0.198245	12	14	14	14
E9Q2A6;Q3UDE9;Q9QVP9;F7CCX1	7;7;7;4		Ccdc170	0.87174	-0.19803	0	3	2	1
Q9JLV5;E9Q4T8;F6UY44	6;5;2		2210016F16Rik	0.87181	-0.197914	2	2	3	4
Q7TSV4	6	Protein quaking	Qki	0.87183	-0.197881	4	3	4	2
P50544;B1AR28	8;7	60S acidic ribosomal protein P0	Rplp0	0.87238	-0.196971	10	11	10	11
Q61035;G5E823;Q99KK9	8;1;1	Mortality factor 4-like protein 1	Morf4l1	0.87253	-0.196723	1	1	2	1
P46460;G3UX98;G3UX86	10;1;1	Actin-related protein 2/3 complex subunit 5	Arpc5	0.87253	-0.196723	2	4	3	1
Q80UE5;O70318;Q80UE4;A0A1W2P6I5;A0A1W2P6H2;A0A1W2P7I4;A0A1W2P7I2;A0A1W2P896;A0A1W2P7H7	10;10;8;5;2;2;2;1;1	SEC23-interacting protein	Sec23ip	0.87259	-0.196624	3	3	5	1
Q9EQP2	14	Isochorismatase domain-containing protein 1	Isoc1	0.87274	-0.196376	3	3	4	4
E9Q827;P56212-2;P56212	1;1;1	Histone-lysine N-methyltransferase;Histone-lysine N-methyltransferase NSD3	Whsc1l1	0.87289	-0.196128	1	1	1	2
P42932;H3BL49;H3BKR8;H3BLL1;H3BKG2;H3BJB6	7;6;2;2;2;2	Pre-mRNA-processing factor 39	Prpf39	0.87303	-0.195897	1	2	2	0
D3YUD8;A0A0A6YVU8;Q9JKV1	3;3;3	Glucosamine 6-phosphate N-acetyltransferase	Gnpnat1	0.87305	-0.195864	1	2	1	2
Q9JMH6-2;Q9JMH6;A0A1W2P6U1	4;4;2	SWI/SNF-related matrix-associated actin-dependent regulator of chromatin subfamily D member 2	Smarcd2	0.87317	-0.195666	2	3	5	2
Q8CI94;E9PUM3;Q3UEJ6;Q9WUB3;Q9ET01	9;1;1;1;1	Inositol 1,4,5-trisphosphate receptor type 1	Itpr1	0.87319	-0.195632	6	4	8	2
A2AE27;Q9DBT5	13;13	Peptidyl-prolyl cis-trans isomerase FKBP3	Fkbp3	0.8733	-0.195451	4	4	4	5
A0A0N4SVB8;Q9CQW2	3;3	DNA excision repair protein ERCC-6-like 2	Ercc6l2	0.87337	-0.195335	0	0	1	1
P42669	8	Serine--tRNA ligase, mitochondrial	Sars2	0.8735	-0.19512	0	0	1	1
Q9JJI8	1	Casein kinase I isoform alpha	Csnk1a1	0.87366	-0.194856	4	4	2	3
A0A0R4J0T8;Q9D8S3	1;1	CD81 antigen	Cd81	0.87399	-0.194311	2	1	1	1
Q6A0D4	4	Glutaredoxin-3	Glrx3	0.87406	-0.194196	5	7	7	7
Q9D173	2	Platelet-derived growth factor receptor beta	Pdgfrb	0.87415	-0.194047	1	1	4	1
P11031	4	Protein-L-isoaspartate O-methyltransferase;Protein-L-isoaspartate(D-aspartate) O-methyltransferase	Pcmt1	0.8742	-0.193965	3	3	5	5
G5E902;Q8VEM8	6;6	NudC domain-containing protein 2	Nudcd2	0.87422	-0.193932	2	0	1	1
E9PUF7;Q61210-5;Q61210-2;Q61210;Q61210-4;Q61210-3;F6ZN61;A0A0U1RPN7;A0A0U1RPP2;A0A0U1RPH2;D3YVJ9	20;20;19;19;16;15;11;6;5;3;1			0.87438	-0.193668	11	11	9	10
P16045	4	Protein NipSnap homolog 1	Nipsnap1	0.87456	-0.193371	0	0	2	1
Q8R0X7;D6REF7	4;3	GTP-binding protein SAR1b	Sar1b	0.87463	-0.193255	2	4	3	3
P62073	2	Transcription and mRNA export factor ENY2	Eny2	0.87465	-0.193222	1	0	1	1
A0A0A6YWM5;E9QKE4;Q8BMG7	7;7;7	Neural cell adhesion molecule 1	Ncam1	0.87523	-0.192266	21	17	21	21
Q8K1R3;Q8K1R3-2	3;2	Cohesin subunit SA-2	Stag2	0.87538	-0.192019	3	2	2	1
Q8CH18;Q8CH18-3	4;3	Trifunctional purine biosynthetic protein adenosine-3;Phosphoribosylamine--glycine ligase;Phosphoribosylformylglycinamidine cyclo-ligase;Phosphoribosylglycinamide formyltransferase	Gart	0.87543	-0.191936	3	4	4	2
Q99ME9	9	BAG family molecular chaperone regulator 1	Bag1	0.87555	-0.191739	4	5	7	5
A0A1B0GR11;Q93092	4;4	40S ribosomal protein S14	Rps14	0.87562	-0.191623	3	4	4	4
A2AJ72;Q3TIX6;A0A0A6YVV5;A0A0A6YY39;F7AM43;A0A0A6YX76;A2AJ71	9;9;5;2;2;1;1	Very-long-chain 3-oxoacyl-CoA reductase	Hsd17b12	0.87594	-0.191096	3	2	3	1
O35129;F6Q8V7;F6QPR1	13;4;4		Chd3	0.87596	-0.191063	1	1	5	0
Q9Z2D0	1	Tetraspanin;Tetraspanin-7	Tspan7	0.87641	-0.190322	0	1	1	1
Q9ES52-4;Q9ES52-3;Q9ES52-2;Q9ES52;Q9ES52-6;Q9ES52-5;F7BZA7	6;6;6;6;4;4;1	A-kinase anchor protein 12	Akap12	0.87662	-0.189977	13	16	37	22
O88532;F6QJP7;D3Z7V6	4;3;1	Inositol polyphosphate 1-phosphatase	Inpp1	0.87669	-0.189861	1	1	1	1
P62196;Q8K1K2	11;8	Ribosomal protein;60S ribosomal protein L10a	Rpl10a	0.87677	-0.18973	6	6	7	7
Q6PIP5	3	Staphylococcal nuclease domain-containing protein 1	Snd1	0.87693	-0.189466	19	23	27	23
Q9WUK4	4	ADP-ribosylation factor-like protein 1	Arl1	0.87701	-0.189335	4	2	2	2
Q5EG47;Q8BRK8	6;2	60S ribosomal protein L10;60S ribosomal protein L10-like	Rpl10;Rpl10l	0.87703	-0.189302	3	2	3	3
P70315	8	Small glutamine-rich tetratricopeptide repeat-containing protein alpha	Sgta	0.87717	-0.189072	3	1	3	3
O54988-2;O54988	9;9	60S ribosomal protein L35a	Rpl35a	0.8772	-0.189022	3	3	4	3
A0A0N4SWI4;Q9CR98	4;4	Protein Noxp20	Fam114a1	0.87744	-0.188628	1	2	3	2
P80316;E0CZA1	11;2	Titin	Ttn	0.87757	-0.188414	8	1	1	1
Q99KK7	8	Cadherin-2	Cdh2	0.87781	-0.188019	1	3	6	2
Q99JI4	6	EH domain-containing protein 2	Ehd2	0.87863	-0.186672	8	4	8	5
Q9Z1N5	12	Actin-related protein 2/3 complex subunit 1A	Arpc1a	0.879	-0.186065	1	1	6	5
Q61696;P17879	3;3	RNA-binding motif, single-stranded-interacting protein 2	Rbms2	0.87901	-0.186049	1	1	1	1
P08228	4	EGF-containing fibulin-like extracellular matrix protein 1	Efemp1	0.87913	-0.185852	3	6	5	4
Q3TML0;Q922R8	4;4	Ras-related protein Rab-3D	Rab3d	0.87926	-0.185638	4	3	6	5
G3UW94;Q9D883	3;3	Nucleobindin-1	Nucb1	0.87942	-0.185376	9	13	17	12
Q8BMJ2	13	Magnesium-dependent phosphatase 1	Mdp1	0.87944	-0.185343	1	1	1	1
Q8BH80;Q9QY76	2;2	Unconventional myosin-Ie	Myo1e	0.87985	-0.184671	3	4	3	2
Q99M87-3;Q99M87-2;Q99M87	5;5;5	Charged multivesicular body protein 4b	Chmp4b	0.87997	-0.184474	4	4	2	4
Q9JKR6;F6TRP3;A0A1L1SQ34;E0CYZ2	17;6;5;5		Dnajc13	0.87998	-0.184457	3	4	7	2
Q8K3F6	1	Cystathionine gamma-lyase	Cth	0.88007	-0.18431	1	0	1	1
Q99L45	6	THUMP domain-containing protein 1	Thumpd1	0.88014	-0.184195	2	2	3	2
Q8VDM4	14	Nucleoporin NDC1	Ndc1	0.88015	-0.184179	0	1	1	1
A0A1L1SVK0;Q61206;A0A1L1SQ76;A0A1L1SRD0;A0A1L1SSQ5;A0A1L1SQV7	4;4;3;3;2;2	PDZ and LIM domain protein 1	Pdlim1	0.88028	-0.183966	2	6	6	4
P26443;F7CFA5	11;1	Septin-5	2019-09-05	0.88028	-0.183966	3	2	3	3
Q3UB58;Q3UNJ0;A2AIN5;Q3UZ35;P21855	3;3;3;3;3	Calcium-binding protein 39	Cab39	0.88032	-0.1839	6	4	4	4
Q6ZQ38;D3YWC5	15;3	Collagen alpha-1(VIII) chain;Vastatin	Col8a1	0.88053	-0.183556	1	2	1	1
E9Q740;F8VQC1	5;5	Surfeit locus protein 4	Surf4	0.88073	-0.183228	3	3	2	3
Q8R5C5;E0CZD4;E0CYB4	2;1;1	Thioredoxin, mitochondrial	Txn2	0.88082	-0.183081	1	1	0	0
Q6A068;A0A1W2P855;A0A1W2P7Z8;A0A1W2P7H4;A0A1W2P6Q8;A0A1W2P7S8	8;5;5;5;5;5	Engulfment and cell motility protein 1	Elmo1	0.88082	-0.183081	1	2	2	1
Q9JHJ0	2	Actin, aortic smooth muscle;Actin, gamma-enteric smooth muscle	Acta2;Actg2	0.88111	-0.182606	19	18	21	18
E9Q066;G3X9Q6;Q8BWW4	3;3;3			0.88118	-0.182491	22	22	24	21	+
Q9DB96	2	Cyclin-dependent kinase 9;Cyclin-dependent kinase 1;Cyclin-dependent kinase 2;Cyclin-dependent kinase 3;Cyclin-dependent kinase 4;Cyclin-dependent kinase 6;Cyclin-dependent kinase 14;Cyclin-dependent kinase 15;Cyclin-dependent kinase 18;Cyclin-dependent kinase 13	Cdk9;Cdk1;Cdk4;Cdk15;Cdk14;Cdk2;Cdk3;Cdk6;Cdk18;Cdk13	0.8812	-0.182459	1	1	2	1
Q00PI9	9	PDZ and LIM domain protein 4	Pdlim4	0.88136	-0.182197	0	0	1	1
Q7TT37	6	GDP-mannose 4,6 dehydratase	Gmds	0.88137	-0.18218	1	1	7	2
Q61187;A0A1B0GS09;A0A1B0GRX2;D3Z0S9;A0A1B0GS10	3;2;1;1;1	Eukaryotic translation initiation factor 3 subunit J-A;Eukaryotic translation initiation factor 3 subunit J-B	Eif3j1;Eif3j2	0.88139	-0.182148	1	3	4	4
B9EJR8	3	Guanine nucleotide-binding protein G(i) subunit alpha-1	Gnai1	0.88143	-0.182082	2	4	7	5
Q6PDI5;Q6PDI5-2;A2ALV7;A2ALV6;A2ALV8;A2ALW1	13;12;10;5;2;1	26S proteasome non-ATPase regulatory subunit 5	Psmd5	0.88157	-0.181853	5	2	4	4
Q9D824-3;Q9D824-2;Q9D824;D3Z3F1;Q9D824-4	5;5;5;3;3	Uncharacterized protein C17orf85 homolog		0.88157	-0.181853	1	2	3	1
Q9CXX9	2	Golgi resident protein GCP60	Acbd3	0.88165	-0.181722	7	8	9	8
P97770-2;P97770;P97770-3	3;3;1	Syntaxin-5	Stx5a;Stx5	0.88169	-0.181657	1	1	1	0
D3Z0G0;Q9EQ80	3;3	Chloride intracellular channel protein 4	Clic4	0.88187	-0.181362	7	5	8	7
Q8C3J5;Q5SRI3;D6RGU3;Q3TMS1	9;5;4;1	Protein spinster homolog 1	Spns1	0.88198	-0.181182	1	1	1	1
O08800	3	Eukaryotic translation initiation factor 4B	Eif4b	0.88199	-0.181166	5	5	5	3
O88630	3	Protein LYRIC	Mtdh	0.88204	-0.181084	10	10	11	8
A2ATP5;Q8C854-3;G8JL68	5;5;4	RNA-binding protein with multiple splicing	Rbpms	0.88223	-0.180773	3	2	2	1
Q9JKB3-2	5	Aspartyl/asparaginyl beta-hydroxylase	Asph	0.88233	-0.18061	9	8	12	7
O70378;M0QWP2;M0QWY0	6;5;4	Protein sel-1 homolog 1	Sel1l	0.88239	-0.180512	3	4	2	3
Q9QUI0	2	Endoplasmic reticulum resident protein 29	Erp29	0.88244	-0.18043	6	5	5	5
Q8VDN2;Q9WV27;Q9Z1W8	16;2;1	40S ribosomal protein S17	Rps17	0.88247	-0.180381	3	4	4	4
A0A0A0MQ76;Q6DFW4;A0A087WSL8;A0A087WQ46;A0A087WSU5;A0A087WP00	4;4;2;2;1;1	Ras-related protein R-Ras2	Rras2	0.88266	-0.18007	3	3	2	5
G3X9Q3;D3Z7R7;Q3TBD2;Q3TBD2-2;Q3TBD2-3;Q3TBD2-4	14;13;13;10;7;6	Extended synaptotagmin-2	Esyt2	0.88294	-0.179613	5	6	11	4
F8WH41;O55106;F6Z700	3;3;2	Cleft lip and palate transmembrane protein 1 homolog	Clptm1	0.8831	-0.179351	3	4	6	3
E9Q3N1;Q09143	1;1		Gm5483	0.88315	-0.17927	2	2	3	2
P46664	10	NADP-dependent malic enzyme, mitochondrial	Me3	0.88331	-0.179008	1	1	1	0
Q8R0H9	3	General vesicular transport factor p115	Uso1	0.88351	-0.178682	8	12	20	14
A0A1L1STE6;Q9D6R2-2;Q9D6R2	3;3;3	Peptidyl-prolyl cis-trans isomerase A;Peptidyl-prolyl cis-trans isomerase A, N-terminally processed	Ppia	0.88371	-0.178355	10	9	10	10
A0A1L1SV25;P57780;E9Q2W9;A0A1L1SVJ6;D3YY95;Q9JI91;O88990	24;24;13;10;2;2;2	Rho guanine nucleotide exchange factor 7;Rho guanine nucleotide exchange factor 6	Arhgef6;Arhgef7	0.88422	-0.177523	1	0	1	1
A2AUR7;Q9D031;Q01730;E0CXG5;A0A0A6YWZ2;B1AYQ0	3;3;3;1;1;1	NAC-alpha domain-containing protein 1	Nacad	0.88441	-0.177213	0	1	4	1
E9PYI8;Q9JMA1	7;7	Tyrosine-protein phosphatase non-receptor type 23	Ptpn23	0.88449	-0.177082	2	2	1	2
P27870;Q8VDU4;E9PXI0	14;12;12	Ras-related protein Rab-1A	Rab1A	0.88521	-0.175908	10	10	12	12
B7ZMP1;B7ZMP1-2;E9Q1R1	3;2;1	Cyclin-Y	Ccny	0.88523	-0.175876	0	2	1	1
H3BKN0;Q1HFZ0;Q1HFZ0-2;H3BJF3	13;13;12;1	V-type proton ATPase subunit F	Atp6v1f	0.88529	-0.175778	1	2	2	2
A0A0R4J0B4;A0A0N4SW65;Q99KK2;A0A0N4SWC3	4;3;3;2	10 kDa heat shock protein, mitochondrial	Hspe1	0.88561	-0.175257	5	6	5	4
P97797-2;Q6P6I8;P97797;E0CX65;A0A0R4J1Z7;E0CYM8;P97797-3;E9QPT7	4;3;3;2;2;2;2;1	Vesicular integral-membrane protein VIP36	Lman2	0.88574	-0.175045	1	6	4	4
A0A0A6YXY1;A0A0A6YX97;A2APZ3;Q8R2U4;A2APZ2	2;2;2;2;1	Importin-5	Ipo5	0.88585	-0.174866	6	8	11	9
Q9JKB3	5	V-type proton ATPase subunit C 1	Atp6v1c1	0.88588	-0.174817	4	2	1	0
Q6A028	7	Protein disulfide-isomerase A6	Pdia6	0.88596	-0.174687	11	13	13	13
F7ARZ1;Q8VE22;Q3TI14;Q5SXC9	3;3;2;1	Ubiquitin-conjugating enzyme E2 E2;Ubiquitin-conjugating enzyme E2 E1;Ubiquitin-conjugating enzyme E2 E3	Ube2e2;Ube2e1;Ube2e3	0.88599	-0.174638	1	0	1	1
Q8BG32;G3UXL5;G3UZ28;G3UYI4;G3UZ33;G3UYL3;G3UWW7;G3UYH2;G3UX67;G3UWV7;G3UYL8;G3UX15	7;3;2;2;2;2;2;2;1;1;1;1	Protein kinase C and casein kinase substrate in neurons protein 2	Pacsin2	0.8867	-0.173482	4	5	8	4
E9QMK9;Q8BH86-2;Q8BH86	4;4;4	40S ribosomal protein S24	Rps24	0.88698	-0.173027	3	2	2	3
Q91ZA3;H3BL62	8;3	Alpha-1-antitrypsin 1-4	Serpina1d	0.88701	-0.172978	8	6	7	6
A2AL50;Q8C0I1;H3BKN2;A2AL49	6;6;5;3	Catechol O-methyltransferase	Comt	0.88728	-0.172539	1	1	2	3
A0A140LHP7;O54885	1;1	Adenosylhomocysteinase	Ahcy	0.88753	-0.172132	9	9	12	12
Q91YQ5;A0A0N4SUJ8	12;2		Calu	0.88756	-0.172083	7	8	11	10
A2AFQ0;Q7TMY8-3;Q7TMY8;Q7TMY8-4;Q7TMY8-2;F6XP90	29;29;29;28;25;6	Enoyl-CoA hydratase, mitochondrial	Echs1	0.8876	-0.172018	5	6	7	6
P58252	21	Proteasome subunit alpha type-3	Psma3	0.88789	-0.171547	6	6	7	6
P63017;Q504P4;D3Z5E2;P16627	15;14;5;1	Intersectin-1	Itsn1	0.8879	-0.171531	2	1	2	1
Q80U23-2;Z4YN82;Q80U23-3;Q80U23	2;1;1;1	Ras-related protein Rab-2A;Ras-related protein Rab-2B	Rab2a;Rab2b	0.88795	-0.17145	6	7	8	7
Q99LB6-2;Q99LB6;E0CYU5	4;4;1	Phosphatidate cytidylyltransferase 2;Phosphatidate cytidylyltransferase	Cds2	0.88801	-0.171352	1	1	2	1
A0A0G2JGQ4;P54729	8;8	40S ribosomal protein S11	Rps11	0.88803	-0.17132	3	2	2	1
Q04447	8	Conserved oligomeric Golgi complex subunit 4	Cog4	0.88804	-0.171303	1	1	1	1
Q3TUJ9;Q8BKP1;Q3TAI4;A2AUD5;Q9CYZ2;V9GWU5;F6VQ81	6;6;6;6;6;5;4	AP-2 complex subunit alpha-1	Ap2a1	0.88854	-0.170491	8	11	9	8
P19973-2;P19973	3;3	Dehydrogenase/reductase SDR family member 1	Dhrs1	0.88861	-0.170378	4	3	4	3
Q9D7H3;D6RD00;D6REI7;D3Z263	5;3;2;1	NADH dehydrogenase [ubiquinone] 1 alpha subcomplex subunit 8	Ndufa8	0.88872	-0.170199	3	3	1	3
Q9QZB9	1	Acylphosphatase-2	Acyp2	0.88881	-0.170053	1	0	1	1
P11983;P11983-2;F2Z483	12;11;1	5(3)-deoxyribonucleotidase, cytosolic type	Nt5c	0.88895	-0.169826	4	1	3	3
Q9CR68	4	Ras-related protein Rab-1B	Rab1b	0.88905	-0.169664	8	9	9	9
Q9Z160;Q810S7	4;3	DnaJ homolog subfamily C member 3	Dnajc3	0.88962	-0.168739	3	3	7	4
F8VQ28;Q8VI36-2;Q8VI36;A0A1D5RMM8;A0A0J9YV30;A0A0J9YV66	4;4;4;3;2;1	Bcl-2 homologous antagonist/killer	Bak1	0.88989	-0.168301	0	1	1	1
Q3UZG4;P31230	3;3	Annexin A11;Annexin	Anxa11	0.89008	-0.167993	11	7	12	10
D3Z783;P31750;D3YYP9;D3YXX3	3;3;2;2	Zinc-binding alcohol dehydrogenase domain-containing protein 2	Zadh2	0.89011	-0.167944	3	2	3	2
Q9CX34	6	Kinesin-like protein	Kif13b	0.89054	-0.167248	7	10	10	4
Q8BYA0;F6UI15;B1ATU0	12;1;1	Chromobox protein homolog 6	Cbx6	0.8906	-0.16715	1	1	1	0
O35841	3	SPARC-like protein 1	Sparcl1	0.89065	-0.167069	0	0	1	1
Q9CXU4;Q9WTQ8	2;2	High mobility group protein B1	Hmgb1	0.89094	-0.1666	5	5	8	7
Q8K183	7	Dolichyl-diphosphooligosaccharide--protein glycosyltransferase subunit STT3B	Stt3b	0.8911	-0.166341	2	5	4	4
A0A0A6YW80;G3X8Y3;Q80UM3;A0A0A6YX86;A0A0A6YXF4;E9PZ53;Q9DBB4	12;12;11;5;3;2;2	Prefoldin subunit 5	Pfdn5	0.89132	-0.165985	3	2	2	1
Q6ZWQ5;Q3TGS7;Q3V2H3;O70493	6;6;6;6	Gelsolin	Gsn	0.89138	-0.165888	24	23	23	21	+
Q921Y0-2;Q921Y0	1;1	CDK5 regulatory subunit-associated protein 3	Cdk5rap3	0.89217	-0.164609	0	1	2	2
S4R1B8;S4R270;S4R2J8;D3Z6Q9	4;4;3;3	40S ribosomal protein S3	Rps3	0.89234	-0.164335	14	11	13	13
Q61171;D3Z4A4	5;3	Poly [ADP-ribose] polymerase 9	Parp9	0.89235	-0.164318	1	0	1	1
Q6GQT9	8	60S ribosomal protein L21	Rpl21	0.89238	-0.16427	2	4	4	4
P62774	1		Tmem181a	0.89241	-0.164221	0	2	1	1
Q9DCD0	8	Transmembrane emp24 domain-containing protein 5	Tmed5	0.89287	-0.163478	1	2	0	0
Q5RKN9;P47753;A0A0G2JE27	6;6;2	Hemoglobin subunit beta-1	Hbbt1;Hbb-b1;Hbb-bs	0.89293	-0.163381	10	12	11	11
Q9CQV8;A2A5N1;Q9CQV8-2	6;4;4	NADH dehydrogenase [ubiquinone] 1 alpha subcomplex subunit 11	Ndufa11	0.89294	-0.163365	1	1	1	1
Q91VA7;V9GXV0	4;2	Coatomer subunit delta	Arcn1	0.89294	-0.163365	9	11	15	12
F6SPQ1;O35448;E9PVM9;E9Q0T0;G5E8W7	3;3;1;1;1	Serine/threonine-protein phosphatase 2B catalytic subunit alpha isoform	Ppp3ca	0.89301	-0.163252	3	2	3	2
Q6R891;Q6R891-2	4;3	Dynactin subunit 3	Dctn3	0.89322	-0.162913	0	0	3	2
Q6P8X1;A0A1W2P701;A0A1W2P6Y0	6;4;2	H-2 class I histocompatibility antigen, D-B alpha chain;H-2 class I histocompatibility antigen, L-D alpha chain;H-2 class I histocompatibility antigen, alpha chain;H-2 class I histocompatibility antigen, Q10 alpha chain	H2-D1;H2-L;H2-Q1;H2-Q4;Gm8909;H2-Q10	0.89339	-0.162638	0	2	1	2
A0A140LIZ5;P54775	10;10	Ataxin-10	Atxn10	0.8934	-0.162622	1	2	4	3
O35216	1	Annexin A8;Annexin	Anxa8	0.89341	-0.162606	5	7	6	5
Q8R2K3;Q9CYR0;D3Z3Y3	4;3;1	Guanine nucleotide-binding protein G(s) subunit alpha isoforms short;Guanine nucleotide-binding protein G(s) subunit alpha isoforms XLas	Gnas	0.89353	-0.162412	5	5	6	7
Q8CCF0-2;Q8CCF0	4;4	Alpha-1,3/1,6-mannosyltransferase ALG2	Alg2	0.89406	-0.161556	3	0	3	3
B1AXW5;B1AXW6;P35700	3;3;3	Transmembrane emp24 domain-containing protein 10	Tmed10	0.89408	-0.161524	5	4	5	5
Q80VA0;Q80VA0-2;Q80VA0-3	7;6;3	Thioredoxin domain-containing protein 12	Txndc12	0.89411	-0.161476	3	3	5	3
P07901;B7ZC50;B7ZC49	14;3;2	Conserved oligomeric Golgi complex subunit 7	Cog7	0.89414	-0.161427	0	1	1	2
P10126;D3YZ68;P62631;D3Z3I8	6;4;3;2	Cullin-3	Cul3	0.89423	-0.161282	4	3	7	6
Q9CZR8;Q9CX33	3;1	Tricarboxylate transport protein, mitochondrial	Slc25a1	0.89424	-0.161266	2	3	3	1
Q8CFI7	7	28S ribosomal protein S31, mitochondrial	Mrps31	0.89495	-0.160121	1	0	1	2
A0A0A6YWL0;A0A0A6YW45;A0A0A6YWA8;A0A0A6YVZ1;A0A0A6YXB7;Q9CPW5	1;1;1;1;1;1	UPF0696 protein C11orf68 homolog	AI837181;Bles03	0.89509	-0.159895	1	4	3	2
P47962;D3YYV8	5;4	Conserved oligomeric Golgi complex subunit 8	Cog8	0.89517	-0.159766	0	1	1	0
Q9DBH5	5	Chromobox protein homolog 5	Cbx5	0.89529	-0.159573	2	1	4	5
P62627;A2AVR9	2;1	Nuclear pore complex protein Nup54	Nup54	0.89538	-0.159428	2	3	2	2
A0A1B0GRX6;A0A1B0GR18;Q8VI63	1;1;1	60S ribosomal protein L6	Rpl6	0.89542	-0.159364	9	12	12	11
Q9D338	5		Arfip1	0.89551	-0.159219	6	2	7	5
Q9D2R0	2	Transmembrane protein 65	Tmem65	0.89562	-0.159041	1	2	1	1
P57746	4	60S ribosomal protein L17	Rpl17	0.89589	-0.158606	5	5	5	6
Q9CW46;Q9CW46-2;A0A1L1SRY4	12;7;5			0.89604	-0.158365	7	7	4	4	+
A0A0R4J0R1;O70404	2;2	AP-2 complex subunit sigma	Ap2s1	0.89607	-0.158317	1	1	2	3
Q3UL36;A0A140LIS5;Q3UL36-2	3;2;2	Cofilin-1	Cfl1	0.8961	-0.158268	9	9	12	9
Q9CQA3	3	Serine/threonine-protein phosphatase 2A activator	Ppp2r4	0.89616	-0.158172	6	4	5	4
Q9ESU7;P51912	5;4	Mitochondrial 2-oxoglutarate/malate carrier protein	Slc25a11	0.89634	-0.157882	7	6	6	6
Q4VBE8	3	N-acetylgalactosaminyltransferase 7	Galnt7	0.89642	-0.157753	1	1	4	2
D3YTU3;Q8CD15	4;4	V-type proton ATPase subunit d 1	Atp6v0d1	0.89643	-0.157737	0	3	2	4
E9QAQ7;A2BH40-3;A2BH40;A2BH40-4;A2BH40-2	8;8;8;7;7	Ras-related protein Rab-6A	Rab6a	0.89645	-0.157705	4	7	9	8
P0DP28;P0DP27;P0DP26;Q3UKW2;G3UX57	4;4;4;3;1	Serine/threonine-protein phosphatase PP1-beta catalytic subunit	Ppp1cb	0.89681	-0.157126	2	6	7	6
G5E829;A0A1W2P867;A0A1W2P7R3;A0A1W2P772;A0A1W2P7C7;Q3UHH0;F8WHB1;Q9R0K7;Q8C048;S4R1C4;A2ALL9;Q0VF55	12;4;3;3;3;3;3;3;2;2;2;2	Prelamin-A/C;Lamin-A/C	Lmna	0.8969	-0.156981	36	40	42	39
Q3U0I3;P80318;E9Q133;F6Q609	13;13;11;6	Cytochrome c oxidase subunit 2	Mtco2	0.89708	-0.156691	5	6	5	6
A2AS05;A2AS03;E9QAM5	4;4;4	60S ribosomal protein L7	Rpl7	0.89713	-0.156611	7	9	14	10
Q3TUE1;A0A0G2JGW9;A0A0G2JG00;A0A0G2JFY5;Q3UUU2;Q91WJ8;Q91WJ8-2;A0A0G2JFK2;A0A0G2JG96;A0A0G2JE55	14;14;13;13;13;13;13;6;2;1	Trafficking protein particle complex subunit 3	Trappc3	0.89717	-0.156547	2	1	1	1
B7ZNL2;Q78ZA7;A0A140LJ37;A0A140LJB5	4;4;2;1	Uncharacterized protein C19orf43 homolog		0.89736	-0.156241	0	0	1	1
Q9CPU0	4	ADP-ribosylation factor-like protein 6-interacting protein 6	Arl6ip6	0.89748	-0.156048	1	1	1	1
Q8K2B3	14	Dynactin subunit 1	Dctn1	0.89754	-0.155952	6	9	13	10
P17897	5	60S ribosomal protein L22	Rpl22	0.89773	-0.155646	3	3	3	3
E9Q616;G5E8K8	9;3	Carboxymethylenebutenolidase homolog	Cmbl	0.8978	-0.155534	2	1	0	1
E9PUG7;A0A0R4J298;Q61211;Q61211-2;Q8C8I3	2;2;2;2;1	Huntingtin-interacting protein 1	Hip1	0.89788	-0.155405	1	2	5	1
P18760;F8WGL3	3;2	ATP-citrate synthase	Acly	0.89808	-0.155084	15	14	13	13
Q8K4P0;D3YX80	5;2	40S ribosomal protein S21	Rps21	0.89821	-0.154875	1	2	3	2
A0A0G2JEC4;Q9JK48;Q9JK48-2;Q9JK48-3;A0A0G2JE45	6;6;6;5;1	TBC1 domain family member 9B	Tbc1d9b	0.89831	-0.154715	3	1	3	1
Q8C754;G3UY33;Q8C754-2	5;3;3		Rsf1	0.89837	-0.154618	3	5	5	4
Q9CQI3;D3YY93	3;1	Endophilin-A2	Sh3gl1	0.89901	-0.153591	3	3	6	5
Q9CYA0	1	Flotillin-2	Flot2	0.89912	-0.153414	4	4	5	5
P08113;F7C312	15;8	Ras-related C3 botulinum toxin substrate 1;Ras-related C3 botulinum toxin substrate 3;Ras-related C3 botulinum toxin substrate 2	Rac1;Rac3;Rac2	0.89924	-0.153222	3	4	6	5
O35730-3;O35730;O35730-2	2;2;1	60S ribosomal protein L35	Rpl35;Gm10269	0.89965	-0.152564	1	1	3	2
E9PVA8	27	Myosin regulatory light polypeptide 9	Myl9	0.90008	-0.151875	5	5	8	6
A0A0A0MQC9;Q9D0R8	2;2	Tumor susceptibility gene 101 protein	Tsg101	0.90029	-0.151538	2	2	4	1
P22892;Q8CBB7	8;7	Dolichyl-diphosphooligosaccharide--protein glycosyltransferase 48 kDa subunit	Ddost	0.90059	-0.151058	7	7	9	8
B1AXP6-2;B1AXP6;B1AXP6-3;B1AXP6-4	1;1;1;1	Prostaglandin reductase 1	Ptgr1	0.90074	-0.150817	2	0	1	0
A0A0N4SV00;P80313;A0A0N4SV22	8;8;2	Transmembrane protein 165	Tmem165	0.90087	-0.150609	2	2	2	1
P50518;A0A0N4SW34;A0A0N4SW07	3;2;2	Myosin regulatory light chain 12B	Myl12b	0.90089	-0.150577	7	6	8	7
Q9Z0N1;A2AAW9	5;3	Mannose-1-phosphate guanyltransferase alpha	Gmppa	0.90157	-0.149489	2	2	4	1
Q6PGG2;Q6PGG2-2	14;9	Calpain-2 catalytic subunit	Capn2	0.90223	-0.148433	6	5	14	7
A0A0G2JGT5;P63073;A0A0G2JFB4;A0A0G2JH04;A0A0G2JG98	3;3;2;2;1	Eukaryotic translation initiation factor 2 subunit 3, X-linked;Eukaryotic translation initiation factor 2 subunit 3, Y-linked	Eif2s3x;Eif2s3y	0.90225	-0.148401	6	9	11	9
P26516	2	Serine/threonine-protein kinase MARK2	Mark2	0.90229	-0.148337	1	2	1	0
P26040	8	40S ribosomal protein S25	Rps25	0.90236	-0.148225	1	2	4	2
P58058;A2A9N9;A2A9P0;A2A9P2	3;2;2;1	Serine/threonine-protein phosphatase 6 regulatory subunit 1	Ppp6r1	0.90282	-0.14749	2	3	3	2
Q8C0J2-2;Q8C0J2-5;Q8C0J2;Q8C0J2-3	1;1;1;1	Receptor-transporting protein 1	Rtp1	0.90299	-0.147218	0	0	1	2
O35286;Q497W9;A0A0G2JG10;A0A0G2JGQ5	17;16;14;6	6-phosphogluconolactonase	Pgls	0.90317	-0.146931	5	6	5	6
F8VPK0	3	FERM, RhoGEF and pleckstrin domain-containing protein 2	Farp2	0.90322	-0.146851	1	1	1	0
Q8BPU7;Q8BPU7-3;Q8BPU7-2;Q8BPU7-4	10;5;4;2	KIF1-binding protein	2510003E04Rik;Kbp	0.90326	-0.146787	0	1	2	0
Q6P9R1	5	Programmed cell death 6-interacting protein	Pdcd6ip	0.90361	-0.146228	15	14	18	16
Q61136	6	Integrin-linked protein kinase	Ilk	0.90365	-0.146164	5	6	8	7
Q4LDD4-2;Q4LDD4;Q4LDD4-3;E9PUB0;D3YZJ7;D3Z2S2	9;9;7;5;1;1	60S ribosomal protein L7a	Rpl7a	0.90381	-0.145909	4	7	8	8
P49722	3	FAS-associated factor 1	Faf1	0.90381	-0.145909	1	3	1	0
G3UXL2;Q9D7G0	7;6	Unconventional myosin-Va	Myo5a	0.90399	-0.145621	2	3	5	3
Q8BLF1;Q8BYQ0	4;2			0.90401	-0.145589	0	0	1	1
O88952	4	Laminin subunit alpha-2	Lama2	0.90401	-0.145589	4	8	8	7
P23506;P23506-2;F7D432;E9PWE0;E0CYV0	2;2;1;1;1	Mitochondrial carrier homolog 2	Mtch2	0.90427	-0.145174	5	4	7	7
Q91Z25;Q9WV32;F6VVE6;D3Z6S0;A0A0G2JF52;Q9R0Q6	5;5;2;1;1;1	Profilin-1;Profilin	Pfn1	0.90443	-0.144919	7	7	7	7	+
Q9JLI8;Q9JLI8-2	14;4	Isocitrate dehydrogenase [NAD] subunit alpha, mitochondrial	Idh3a	0.90453	-0.14476	7	5	6	5
Q9JLQ2;Q80XR8;J3QK07;D3Z1I2;F7BIK4;D3Z409;F6WV69;F6SLJ2	9;8;8;8;7;2;2;2	Transmembrane protein 214	Tmem214	0.9046	-0.144648	3	2	5	2
Q6P9Q6;Q6P9Q6-2;Q80YW9;Q80YW6;Q80YW7	11;11;7;5;4	Peroxisomal acyl-coenzyme A oxidase 2	Acox2	0.90475	-0.144409	1	2	3	2
Q9DBG3;Q9DBG3-2;H3BKM0	5;5;4	60S ribosomal protein L13	Rpl13	0.90477	-0.144377	6	6	6	6
F6RPJ9;Q9JHR7	13;12	Coatomer subunit alpha;Coatomer subunit alpha;Xenin;Proxenin	Copa	0.9048	-0.144329	16	22	21	21
Q922A3;Q3UQ84;Q3TP97;A0A0G2JGW2;E9Q7H6;A0A0G2JFT3;A0A0G2JFR0;A0A0G2JFW1;A0A0G2JF63	5;5;4;3;3;1;1;1;1	Dolichyl-diphosphooligosaccharide--protein glycosyltransferase subunit STT3A	Stt3a	0.90501	-0.143994	5	8	5	6
Q8BJ71;A0A1D5RLQ0;Q8BJ71-2	13;10;10	Protein VAC14 homolog	Vac14	0.90527	-0.14358	1	0	2	1
P84244;P02301;E0CZ27	4;4;3	U2 small nuclear ribonucleoprotein B	Snrpb2	0.90536	-0.143437	2	1	3	4
P17751	4		Epb4.1l2	0.90547	-0.143261	16	15	23	18
Q9JIW9;F6QC68	4;2	Caveolin-1;Caveolin	Cav1	0.90563	-0.143006	3	4	4	4
P63038;P63038-2;D3Z7J9;D3Z2F2	11;5;2;2	Actin-related protein 2/3 complex subunit 3	Arpc3	0.90565	-0.142974	3	3	4	3
Q6ZWN5;F7CJS8;D3YWH9;Q9CXW7;D3Z673;D3YUV6	6;4;4;4;3;2	Insulin-like growth factor 2 mRNA-binding protein 3	Igf2bp3	0.90568	-0.142927	0	1	2	0
Q9CQX2	3	Guanine nucleotide-binding protein subunit beta-2-like 1;Guanine nucleotide-binding protein subunit beta-2-like 1, N-terminally processed	Gnb2l1	0.90572	-0.142863	9	12	12	11
Q9Z1Q9;G3UY93;G3UZ22;G3UYW2;G3UZX1	31;29;9;3;2		Sec24c	0.90609	-0.142274	5	5	7	6
B1AU25;Q9Z0X1	7;7	V-type proton ATPase subunit S1	Atp6ap1	0.90635	-0.14186	3	2	1	1
Q91UZ5	3	Hydroxymethylglutaryl-CoA lyase, mitochondrial	Hmgcl	0.90659	-0.141478	2	2	2	1
P54822;E9Q242;E9Q3T7;A0A0G2JFL8;A0A0G2JFI8;E9Q0A0	7;6;5;1;1;1	60S ribosomal protein L34	Rpl34	0.9066	-0.141462	2	2	4	3
P10852;P10852-2;A0A0U1RPK4;A0A0U1RP98	6;6;5;1	Pre-mRNA-processing factor 6	Prpf6	0.90674	-0.141239	3	4	6	3
Q9D1I6	1	Probable ATP-dependent RNA helicase DDX17	Ddx17	0.9068	-0.141144	13	14	15	13
O35465;O35465-2	4;4	D-tyrosyl-tRNA(Tyr) deacylase 1	Dtd1	0.90681	-0.141128	1	1	1	1
A0A1B0GT81;Q07813;A0A1B0GTA4;A0A1B0GS13	5;5;4;3	Torsin-1A-interacting protein 1	Tor1aip1	0.90695	-0.140905	6	4	10	7
O35345;Q4FJZ2;A2ADZ6	4;3;1	Prolyl 4-hydroxylase subunit alpha-2	P4ha2	0.90701	-0.14081	1	3	5	2
H3BJU7;H3BJX8;H3BJ45;H3BJ40;H3BKH9;Q60875-5;Q60875-4;Q60875;Q60875-3;Q60875-2;H3BLF9;H3BJ59;H3BL15;H3BLJ1;H3BIX8;H3BJM4;H3BJ48	20;20;20;20;20;20;20;20;8;7;3;3;3;2;2;1;1	NADH dehydrogenase [ubiquinone] 1 beta subcomplex subunit 10	Ndufb10	0.90701	-0.14081	3	3	3	2
Q8BPW9;Q3TVK3;Q9Z2W0;A0A087WS31;A0A087WSE6;A0A087WSU0;A0A087WNX3;A0A087WSD3;A0A087WRC1	8;8;8;2;2;1;1;1;1	V-type proton ATPase subunit B, brain isoform	Atp6v1b2	0.90713	-0.140619	9	6	9	8
Q8VDJ3;A0A087WP83;A0A087WQY9;A0A087WPC5;A0A087WS92;A0A087WPH2;A0A087WNQ4	19;18;2;2;2;1;1	Meprin A subunit beta	Mep1b	0.90726	-0.140412	1	0	1	1
Q9CR16	3	Dolichyl-diphosphooligosaccharide--protein glycosyltransferase subunit 1	Rpn1	0.9074	-0.140189	14	19	21	22
Q8R574	4	Prostaglandin reductase 2	Ptgr2	0.90749	-0.140046	1	2	1	1
Q9D211	1	WD repeat-containing protein 5	Wdr5	0.9077	-0.139713	1	1	2	1
A0A087WST3;A0A087WPG3;Q99JW1-2;Q99JW1	1;1;1;1		Tpm1	0.9078	-0.139554	13	14	17	14
B1ASE2;G3X9L6;Q9DCX2	2;2;2	Fibronectin type-III domain-containing protein 3A	Fndc3a	0.90787	-0.139442	0	1	3	2
A0A1B0GQZ0;A0A1B0GSD8;A0A1B0GT70;Q8BFZ9	1;1;1;1	Amyloid beta A4 protein;N-APP;Soluble APP-alpha;Soluble APP-beta;C99;Beta-amyloid protein 42;Beta-amyloid protein 40;C83;P3(42);P3(40);C80;Gamma-secretase C-terminal fragment 59;Gamma-secretase C-terminal fragment 57;Gamma-secretase C-terminal fragment 50;C31	App	0.90795	-0.139315	2	2	1	4
D3Z0B9;A0A1B0GSU0;Q571I9;A0A1B0GSN3	10;10;10;1	CLIP-associating protein 1	Clasp1	0.908	-0.139236	1	2	6	2
Q99P31;A0A0U1RPF2;A0A0U1RPE7;A0A0U1RQ49;A0A0U1RNL5	11;10;8;8;1	Poly(ADP-ribose) glycohydrolase ARH3	Adprhl2	0.90801	-0.13922	4	1	2	3
P12970;A0A140T8L3;A0A140T8L1;V9GX35	6;4;4;1	26S proteasome non-ATPase regulatory subunit 14	Psmd14	0.90816	-0.138982	1	1	2	3
P63330;P62715	9;9		Gm20425	0.90834	-0.138696	33	34	38	35
Q91XA2	2	26S proteasome non-ATPase regulatory subunit 9	Psmd9	0.9084	-0.1386	2	2	2	2
E9Q0U7;Q61699-2;Q61699;D3Z027;D3Z3I9;A0A0J9YTZ7	16;16;16;3;2;1	Inactive tyrosine-protein kinase 7	Ptk7	0.90855	-0.138362	3	4	10	6
Q9Z1J3-2;Q9Z1J3	3;3	Electron transfer flavoprotein-ubiquinone oxidoreductase, mitochondrial	Etfdh	0.90868	-0.138156	5	8	12	11
A8C756;A8C756-3;A8C756-2;A8C756-5	7;3;3;2	40S ribosomal protein SA	Rpsa	0.9088	-0.137965	10	9	11	10
Q9WVL1	1	Transmembrane and TPR repeat-containing protein 3	Tmtc3	0.90897	-0.137695	0	1	2	2
P20108	4	Reticulon-4;Reticulon	Rtn4	0.9091	-0.137489	9	7	14	10
Q76MZ3;G3UXQ1;H3BK50	7;1;1	60S ribosomal protein L24	Rpl24	0.90923	-0.137283	5	3	5	4
Q9Z2I9	3	Phosphatidylinositol 5-phosphate 4-kinase type-2 alpha	Pip4k2a	0.90964	-0.136632	3	1	3	1
Q3V117;Q91V92;Q3TS02	12;12;1	Syntaxin-binding protein 2	Stxbp2	0.90985	-0.136299	0	1	2	1
P98083-2;P98083;P98083-3;D3Z2I8;D3Z5U6;D3YXZ9;D3YZV5	8;8;7;5;5;3;2		Ahnak	0.90986	-0.136284	139	147	143	134
Q9DB77;A0A140LI98	7;4	Stromal cell-derived factor 2	Sdf2	0.90988	-0.136252	0	0	1	1
P55096;A0A0G2JDI9	9;7	1-phosphatidylinositol 4,5-bisphosphate phosphodiesterase delta-1;Phosphoinositide phospholipase C	Plcd1	0.91006	-0.135966	2	5	7	3
P29452	5	Dolichol-phosphate mannosyltransferase subunit 3	Dpm3	0.91008	-0.135935	1	0	1	1
Q8BWY3	3	Isocitrate dehydrogenase [NAD] subunit gamma 1, mitochondrial	Idh3g	0.91011	-0.135887	3	3	4	2
Q9EQ06-2;Q9EQ06	2;2		Ccdc121	0.91024	-0.135681	0	1	0	1
Q61598-2;Q61598	11;11	2,4-dienoyl-CoA reductase, mitochondrial	Decr1	0.91029	-0.135602	5	5	5	3
P99026	3	Crk-like protein	Crkl	0.91032	-0.135554	4	3	3	3
P58742	7	Integrin alpha-6;Integrin alpha-6 heavy chain;Integrin alpha-6 light chain	Itga6	0.9104	-0.135428	11	10	13	11
Q3UHX2	2	Guanine nucleotide-binding protein G(i) subunit alpha-2	Gnai2	0.91057	-0.135158	6	8	12	10
F8WJ30;O70591	3;3	Leucine-rich PPR motif-containing protein, mitochondrial	Lrpprc	0.91084	-0.13473	11	7	8	10
Q8BP67	3	MICOS complex subunit Mic25	Chchd6	0.91112	-0.134287	2	1	2	1
Q56A08;F6XU64	2;1	26S proteasome non-ATPase regulatory subunit 11	Psmd11	0.91134	-0.133939	11	10	10	12
Q810A7-2;Q810A7	6;6		Cenpf	0.9114	-0.133844	2	1	0	0
Q9DCL9;D3Z6P1;D6RCU8	6;1;1	Glucosidase 2 subunit beta	Prkcsh	0.91144	-0.13378	9	11	11	10
Q9DCW4;A0A0U1RNP5;A0A0N4SVE0;A0A0U1RQB4;A0A0N4SWE9;A0A0U1RNR3;A0A0U1RNK9	3;2;2;1;1;1;1		Tpm1	0.91161	-0.133511	18	19	21	18
Q9D735	2	Cytidine deaminase	Cda	0.91224	-0.132515	1	0	0	0
Q8BX70-3;Q8BX70;Q8BX70-2;A0A1L1SS63;A0A1L1SSJ3;A0A1L1SUY8	18;18;15;5;3;1	PRKC apoptosis WT1 regulator protein	Pawr	0.91225	-0.132499	6	5	8	4
Q8C166;B7ZCP4;B7ZCP6;E9Q806;A3KGK7;B7ZCP5;B7ZCP7;F6R587;V9GXM6	7;6;4;4;4;3;2;2;1	General transcription factor IIF subunit 2	Gtf2f2	0.91232	-0.132388	0	1	1	1
Q9QZB7	2			0.91244	-0.132198	27	20	29	25	+
G3XA76	1	EGF-like repeat and discoidin I-like domain-containing protein 3	Edil3	0.9126	-0.131945	1	1	2	3
Q8BFR4	4	Delta-1-pyrroline-5-carboxylate synthase;Glutamate 5-kinase;Gamma-glutamyl phosphate reductase	Aldh18a1	0.91289	-0.131487	6	6	9	8
Q9D1C8	4	Hepatocyte growth factor-regulated tyrosine kinase substrate	Hgs	0.91299	-0.131329	1	2	3	1
A0A140T8I9;E9Q3L2;F6Y9T6	6;6;1	Ubiquitin-conjugating enzyme E2 N	Ube2n	0.91302	-0.131282	7	4	5	5
Q80UM7	12	Cystatin-C	Cst3	0.91334	-0.130776	1	1	2	1
Q9EPL8;A0A140LHD0	9;2	Protein PRRC2A	Prrc2a	0.91368	-0.130239	4	4	4	2
Q8BU03	6	Transcription factor A, mitochondrial	Tfam	0.9138	-0.13005	0	2	2	2
Q3UGB5;Q9JII5-2;Q9JII5;D3Z4J1	4;4;4;2	Calcium-transporting ATPase;Calcium-transporting ATPase type 2C member 1	Atp2c1	0.91387	-0.129939	0	2	2	2
Q9JIF7	8	Syntaxin-4	Stx4	0.91388	-0.129923	0	1	1	1
Q99M31;Q99M31-2	6;6	Transmembrane protein 106B	Tmem106b	0.9139	-0.129892	1	2	2	0
Q99JR8-2;Q99JR8;G3UXC0;A0A0G2JG60;Q6P9Z1	6;6;2;1;1	Syntaxin-12	Stx12	0.91406	-0.129639	2	3	3	5
P60867	2	Cytochrome b-c1 complex subunit 7	Uqcrb	0.91407	-0.129623	2	4	5	4
Q60749	1	ATP-binding cassette sub-family G member 2	Abcg2	0.91421	-0.129402	2	1	0	0
Q9D8N0	12	Myoferlin	Myof	0.91428	-0.129292	15	19	23	11
Q6P2B1;Q6P2B1-2;F6TDZ2;E9Q0H8;Q6P2B1-3	4;4;2;1;1		Prps1l1	0.91431	-0.129245	2	3	2	2
F8WJK8;Q99L47;E9Q1X9	4;4;1	Elongator complex protein 1	Ikbkap	0.91444	-0.12904	2	0	3	1
Q9ERA6	6	Cell growth-regulating nucleolar protein	Lyar	0.91458	-0.128819	1	2	1	1
P48428	4	Tyrosine-protein kinase CSK	Csk	0.91486	-0.128377	0	1	4	1
B1AWQ3;B1AWQ4;A0A140LJB0;Q9ET47;B1AWQ0;B1AWP8;B1AWQ1;Q9ET47-2;Q9ET47-3	2;2;2;2;1;1;1;1;1	Active breakpoint cluster region-related protein	Abr	0.91496	-0.128219	0	1	2	2
Q8BGD9	11	Prostaglandin E synthase 3	Ptges3	0.915	-0.128156	4	3	4	3
A0A0R4J049;Q8CIG8;F6QQQ6	5;5;1	Eukaryotic initiation factor 4A-I	Eif4a1	0.91502	-0.128125	15	15	13	14
Q09200;A0A1W2P6F0	9;5	39S ribosomal protein L40, mitochondrial	Mrpl40	0.91521	-0.127825	0	0	2	0
Q3UHD6-2;Q3UHD6;A0A0G2JF85;A0A0G2JG07;A0A0G2JGD5	6;6;3;2;2	Ras-related protein Rab-27B	Rab27b	0.91535	-0.127605	3	3	2	2
Q9WTP6-2;Q9WTP6;F7BP55	5;4;1	60S acidic ribosomal protein P1	Rplp1;Gm10073	0.9155	-0.127368	1	1	2	2
E9QLA5;Q0GNC1;Q0GNC1-3	10;10;9	Plectin	Plec	0.9158	-0.126896	83	105	115	91
Q8CBC8;P24288;E9Q4K3;B2KFA8;B2KFA9;A0A0N4SV61	4;4;3;2;1;1	Protein ELYS	Ahctf1	0.91581	-0.12688	1	2	1	0
Q9Z1Q2	5	60S ribosomal protein L31	Rpl31	0.91583	-0.126848	3	4	5	4
Q9D4H8-2;Q9D4H8;H7BX52;E0CYT5	2;2;1;1	Nucleolar protein 56	Nop56	0.91595	-0.126659	6	8	11	6
P62880;E9QKR0;D3YZX3;D3Z1M1;E9PWM7;D3Z1T4;A0A0A6YVN9;V9GWY1	8;7;6;5;5;4;1;1	ATP-binding cassette sub-family F member 2	Abcf2	0.91625	-0.126187	2	4	3	1
Q64514-2;Q64514;A0A087WRC0;Q05DJ9;A0A087WP19	7;7;6;5;1	40S ribosomal protein S27	Rps27	0.91627	-0.126155	2	3	3	2
B9EKS2;Q6ZPY7;Q6ZPY7-2	5;5;2	55 kDa erythrocyte membrane protein	Mpp1	0.91637	-0.125998	1	1	2	3
D3Z7C6;Q9R0Q7	2;2	Protein disulfide-isomerase A4	Pdia4	0.9164	-0.125951	19	23	25	23
Q9CPS5;Q9CX56;Q3TG45	2;2;1	Vesicle-trafficking protein SEC22b	Sec22b	0.91642	-0.125919	5	4	5	5
E9PYL9;Q9CXW4;A2BH06	5;5;3	Transmembrane emp24 domain-containing protein 3	Tmed3	0.91659	-0.125652	1	2	4	2
E9Q9B7	2	Keratin, type I cytoskeletal 19	Krt19	0.9166	-0.125636	17	23	20	19	+
Q792F9;Q00651	8;8	ADP-ribosylation factor GTPase-activating protein 3	Arfgap3	0.91686	-0.125227	1	5	3	4
Q9ERE7	1	Nucleophosmin	Npm1	0.91702	-0.124975	7	7	8	7
A0A0N4SUH4;Q8BKS9	5;5	Vigilin	Hdlbp	0.91716	-0.124755	23	30	40	36
P70195	1	Androgen-induced gene 1 protein	Aig1	0.91724	-0.124629	1	0	1	1
Q3UA72;Q9CPW4	1;1	Canalicular multispecific organic anion transporter 2	Abcc3	0.91747	-0.124267	1	0	1	1
Q6PGF5	9	Pinin	Pnn	0.91752	-0.124188	4	5	6	5
F7BX26;Q60676	4;4	Eukaryotic translation initiation factor 3 subunit F	Eif3f	0.91788	-0.123623	5	4	4	6
P62878	2	1,4-alpha-glucan-branching enzyme	Gbe1	0.91831	-0.122947	3	2	3	2
Q8BXV2;A0A0G2JGE0	2;1	E3 ubiquitin-protein ligase NEDD4	Nedd4	0.91874	-0.122271	7	8	14	9
Q8BJF9	1	Adenylate kinase 2, mitochondrial;Adenylate kinase 2, mitochondrial, N-terminally processed	Ak2	0.91886	-0.122083	4	2	4	4
P46737-2;P46737;E9Q0P6;A3KGA8	2;2;1;1	60S ribosomal protein L12	Rpl12	0.91915	-0.121628	3	5	5	5
Q3THS6;A0A0U1RNT6;A0A0U1RNK6;A0A0U1RQB0;A0A0U1RPH4;A0A0U1RQ95;Q91X83	6;4;4;1;1;1;1			0.91922	-0.121518	26	25	31	26	+
Q99J95-3;Q99J95-2;Q99J95	2;2;2	Elongation factor 1-delta	Eef1d	0.91926	-0.121455	8	7	8	7
Q3UEB3-3;Q3UEB3-2;Q3UEB3	5;5;5	Septin-10	2019-09-10	0.91928	-0.121424	2	3	2	3
O08579;I7HJS1;Q3THM8;B7FAU5;D6RFS0	8;6;4;3;1	40S ribosomal protein S27;40S ribosomal protein S27-like	Rps27l	0.91932	-0.121361	1	2	2	1
P35279-2;P35279;D3YV69;P61294;A0A1L1SRS6	4;4;3;3;2	LEM domain-containing protein 2	Lemd2	0.91938	-0.121267	1	1	0	1
B1AU76;B1AU75;Q99MD9-2;Q99MD9	2;2;2;2	Sequestosome-1	Sqstm1	0.91942	-0.121204	1	1	1	1
P08030;A0A1D5RLR6	7;3	E3 UFM1-protein ligase 1	Ufl1	0.91959	-0.120937	1	3	4	2
P26043;Q7TSG6	6;5	40S ribosomal protein S12	Rps12	0.92001	-0.120279	3	2	3	3
Q8C570;A2ASC6	5;2	Signal recognition particle subunit SRP72	Srp72	0.92025	-0.119902	6	8	8	6
O08582	4	Prenylated Rab acceptor protein 1	Rabac1	0.92031	-0.119808	1	1	1	1
O88544;D3Z1R9;D3YV99;F6QTS1	5;3;3;3	Alpha-actinin-1	Actn1	0.92042	-0.119636	34	37	43	38
D3YU17;Q8VCM8	5;5	Choline/ethanolaminephosphotransferase 1	Cept1	0.92044	-0.119604	1	1	1	0
Q9CQE8	6	Gamma-synuclein	Sncg	0.92084	-0.118978	1	0	1	2
A0A0R4J093;Q9DBP5	1;1	Calcineurin B homologous protein 1	Chp1	0.92102	-0.118696	2	2	1	2
Q9WVA4;A0A0A6YXG6	6;1	Lysosome membrane protein 2	Scarb2	0.92109	-0.118586	1	0	1	0
Q6NS46;A0A0U1RNE9;E9Q9S2;Q9CZX2	12;1;1;1	Talin-1	Tln1	0.92113	-0.118523	54	46	57	49
Q9CY94;A0A1D5RLV2	3;2	5-AMP-activated protein kinase subunit beta-1	Prkab1	0.92115	-0.118492	0	2	2	1
Q99JR1	8	Unconventional myosin-Ic	Myo1c	0.92131	-0.118241	13	11	10	10
Q3UI43	1	Glycerophosphocholine phosphodiesterase GPCPD1	Gpcpd1	0.9215	-0.117944	2	1	1	1
Q9DC51	6	Ras suppressor protein 1	Rsu1	0.92177	-0.117521	5	4	5	7
P61089;A0A1W2P7Z3	5;1	Protein NDRG2	Ndrg2	0.92178	-0.117506	4	4	4	3
Q61990-2;Q61990-3;Q61990	4;4;4	ATP synthase subunit gamma;ATP synthase subunit gamma, mitochondrial	Atp5c1	0.92182	-0.117443	9	9	8	7
B1ARA5;P61255;B1ARA3	5;5;3	Niban-like protein 1	Fam129b	0.92182	-0.117443	7	6	7	7
Q3UMY5;F8WJ93;Q3UMY5-4;Q3UMY5-2;Q3UMY5-3;A0A0R4J0H0;A0A0R4J1G7	7;6;6;6;6;5;5	Nuclear cap-binding protein subunit 2	Ncbp2	0.92185	-0.117396	1	1	1	0
B2RXC6	2	40S ribosomal protein S7	Gm9493;Rps7	0.92191	-0.117302	6	7	8	8
A2A5R2;F6YCJ0	4;1	Protein SEC13 homolog	Sec13	0.92208	-0.117036	6	4	6	7
G3X9I4;Q9JJW6	3;2	14-3-3 protein zeta/delta	Ywhaz	0.92231	-0.116676	14	12	13	15
D3Z1H8;D3Z1H9;Q9JL62	1;1;1	Leucyl-cystinyl aminopeptidase	Lnpep	0.92241	-0.11652	2	2	1	1
Q8C2Q8;Q91VR2;A2AKU9;A2AKV1;A2AKV2;A2AKV3	3;3;2;1;1;1	Antigen peptide transporter 1	Tap1	0.92247	-0.116426	1	1	1	0
A0A140T8M7;P62751	1;1	Junction plakoglobin	Jup	0.92247	-0.116426	15	17	17	13
Q91WU5	4		Card6	0.9225	-0.116379	1	0	0	2
P47757-2;A2AMW0;P47757;P47757-4;A0A0A0MQI9;F6YHZ8;F7CAZ6	8;7;7;7;4;4;4	Ribonuclease inhibitor	Rnh1	0.92279	-0.115926	12	11	10	10
Q9D1E6	3	Ras-related protein Rab-11B;Ras-related protein Rab-11A	Rab11b;Rab11a	0.92296	-0.11566	9	10	10	13
G8JL74;G3UXA6;G3UZ01;Q8BHD7-2;Q8BHD7;G3UY95;G3UXZ6	7;7;6;6;6;3;1	Calcium uptake protein 1, mitochondrial	Micu1	0.92308	-0.115472	1	0	2	2
Q9JIG7	11	DnaJ homolog subfamily C member 11	Dnajc11	0.92313	-0.115394	0	1	0	1
D3Z0S6;Q62189;D6RI83	3;3;1	FERM, RhoGEF and pleckstrin domain-containing protein 1	Farp1	0.92315	-0.115363	7	12	11	8
Q6NZF1	2		Psmc3	0.92354	-0.114754	7	8	11	10
Q9JM96	1	Ubiquitin carboxyl-terminal hydrolase 10	Usp10	0.92357	-0.114707	2	2	2	0
Q810B6;Q810B6-2	13;7		Trip11	0.92381	-0.114332	2	4	5	1
Q8BHS3	3	Histone H3.2;Histone H3.1	Hist1h3b;Hist1h3a	0.92411	-0.113864	6	7	8	8
P62301;Q921R2;A0A0U1RQ71	3;2;1	60S ribosomal protein L8	Rpl8	0.92427	-0.113614	4	1	2	2
Q8BIP0	6	Pyridoxal kinase	Pdxk	0.9243	-0.113567	3	4	5	5
Q8R1B4;M0QWV3	9;1	V-type proton ATPase subunit G 1	Atp6v1g1	0.92433	-0.11352	3	3	3	4
Q9WVA2;Q4FZG7	4;1	Pro-cathepsin H;Cathepsin H mini chain;Cathepsin H;Cathepsin H heavy chain;Cathepsin H light chain	Ctsh	0.92451	-0.113239	1	1	1	1
P14206;A0A1L1SUK3;A0A1L1SRW0	8;4;3	Protein-methionine sulfoxide oxidase MICAL1	Mical1	0.92469	-0.112958	1	0	2	0
P35979	4	Nuclear factor 1;Nuclear factor 1 B-type;Nuclear factor 1 A-type	Nfib;Nfia	0.92509	-0.112334	2	2	3	2
P11499;E9PX27;E9Q0C3;D3Z1R1	13;2;2;1	Golgi apparatus protein 1	Glg1	0.92527	-0.112054	2	7	8	3
Q8JZN2;Q91W50;A0A0G2JF72	4;4;3	U4/U6 small nuclear ribonucleoprotein Prp4	Prpf4	0.92529	-0.112022	2	1	2	3
Q91VR5	10	Serine protease HTRA2, mitochondrial	Htra2	0.92534	-0.111945	1	1	1	0
Q99KE1	9	F-BAR domain only protein 2	Fcho2	0.92534	-0.111945	2	1	1	0
Q9CWT6	1	STE20-like serine/threonine-protein kinase	Slk	0.92545	-0.111773	7	5	4	3
Q8BMJ3	5	Heme oxygenase 2	Hmox2	0.92568	-0.111415	5	7	8	7
Q9JI75	2	1-acyl-sn-glycerol-3-phosphate acyltransferase alpha	Agpat1	0.92596	-0.110978	1	1	1	1
Q6A0A2;Q6A0A2-2;Q6A0A2-3	4;3;2	Nucleolysin TIAR	Tial1	0.92618	-0.110635	2	2	1	1
Q9DBE8;F6RBY3	3;1	Sodium/potassium-transporting ATPase subunit beta-3	Atp1b3	0.92622	-0.110573	5	3	6	5
Q9CS42;Q8C5R8	4;2		Tmed7	0.92626	-0.110511	3	5	4	3
CON__P02769	10	60S ribosomal protein L5	Rpl5	0.92636	-0.110355	8	8	9	10
P35550;A0A140LIR6	7;2	Integrin alpha-1	Itga1	0.92642	-0.110262	1	1	2	0
A0A0A6YXE3;A0A0A6YWB0;G3X9Q0;A0A0A6YVV8;Q8C181-3;Q9JKP5;Q8C181-2;Q8C181;Q8C181-4;A0A0A6YXP3;A0A0A6YXL7;A0A0A6YWJ5;Q3U570;A0A0A6YWG1;Q3U581;A0A0A6YXQ4;S4R267;Q8R003	3;3;3;3;3;3;3;3;3;2;1;1;1;1;1;1;1;1	Eukaryotic translation initiation factor 3 subunit A	Eif3a	0.92644	-0.110231	10	12	16	13
G5E8R0;E9Q453;G5E8R2;G5E8R1;E9Q456;E9Q455;E9Q452;Q8BSH3;Q8BP43;E9Q450;E9Q448;B7ZNL3;E9Q454;F8WID5;P58771-2;P58771;S4R261	5;5;5;5;5;5;3;3;3;3;3;3;3;3;3;3;1	Catalase	Cat	0.92651	-0.110122	10	18	17	14
Q925I1-2;Q925I1;H3BK90;H3BKI6	8;8;4;2	Nucleosome assembly protein 1-like 1	Nap1l1	0.92655	-0.110059	3	4	6	5
Q7TPV4	23	60S ribosomal protein L11	Gm5093;Gm10036;Rpl11	0.92659	-0.109997	2	2	3	2
A0A087WNP6;Q4VAA2-2;Q4VAA2;A0A087WRM0;F8WGL9;A0A087WS49	6;6;6;4;2;2	Phosphoribosyl pyrophosphate synthase-associated protein 2	Prpsap2	0.9266	-0.109981	1	1	4	5
A0A0A0MQA5;P68368;A0A087WQS4;A0A087WRB4;A0A087WSB0;A0A087WSL5	11;11;3;2;1;1	Sodium/hydrogen exchanger 1	Slc9a1	0.92677	-0.109717	2	4	2	2
B1ARU4;E9PVY8;E9QA63;Q9QXZ0;A0A0A0MQA6;Q9QXZ0-3;Q9QXZ0-2;E9QNP1;Q9QXZ0-4;F6Q750;F6XCT0;F6SHS0	46;46;45;45;37;36;36;34;34;33;9;7	Protein Hook homolog 3	Hook3	0.92677	-0.109717	1	1	1	1
P35821	2	Ubiquitin-conjugating enzyme E2 K	Ube2k	0.92685	-0.109592	1	1	2	2
Q99MR6-3;Q99MR6-4;Q99MR6-2;Q99MR6;A0A0G2JDF8;A0A0G2JDN3;A0A0G2JG65;A0A0G2JDF1	8;8;8;8;4;3;2;1	Septin-6	2019-09-06	0.92688	-0.109546	5	5	5	4
P68510	4	Protein disulfide-isomerase A3	Pdia3	0.92697	-0.109405	25	23	27	24
Q8C2E7;Q8C2E7-2	8;5	60S ribosomal protein L23a	Rpl23a;Gm6096	0.92698	-0.10939	4	4	5	5
P14115	5	26S proteasome non-ATPase regulatory subunit 8	Psmd8	0.92733	-0.108845	2	4	4	3
P62245;F8WJ41;D3YVB4;D3Z712	5;3;2;2	mRNA export factor	Rae1	0.92792	-0.107928	2	2	3	3
Q8CB58;Q8BGJ5;P17225;E9QMW9;E9Q279;F7DCW4;Q91Z31;Q91Z31-2	11;11;8;5;1;1;1;1	Transmembrane 9 superfamily member 3	Tm9sf3	0.92803	-0.107757	1	1	5	5
Q99J36	3	Thioredoxin-related transmembrane protein 1	Tmx1	0.92839	-0.107197	3	4	3	2
A0A0A0MQ90;P97352	2;2		Tpm1	0.92861	-0.106855	16	17	20	16
Q9D1Q6	9	Inositol monophosphatase 1	Impa1	0.92861	-0.106855	3	6	7	7
Q9ESL4-2;Q9ESL4	2;2	Glycogen synthase kinase-3 beta	Gsk3b	0.92872	-0.106684	3	4	3	2
D3Z1V4;P70296;D6RHS6	5;5;3	Leucine-rich repeat-containing protein 59	Lrrc59	0.92875	-0.106638	7	8	9	8
O54962	5	3-beta-hydroxysteroid-Delta(8),Delta(7)-isomerase	Ebp	0.92876	-0.106622	2	1	2	3
Q60817;P70670	1;1	Lysozyme C-2	Lyz2	0.92886	-0.106467	2	3	2	2
P62082;F6SVV1	4;3	Ubiquitin domain-containing protein UBFD1	Ubfd1	0.92905	-0.106172	1	3	3	1
Q7TSC1;G3UX48	4;3	60S ribosomal protein L27	Rpl27	0.92914	-0.106032	3	3	5	4
P60843;Q8BTU6;P10630;P10630-2;E9Q561	14;5;5;5;4	Diacylglycerol O-acyltransferase 1	Dgat1	0.92922	-0.105908	0	1	1	0
Q8CDN6	3		Rab1	0.92945	-0.105551	10	10	12	12
P10711-2;E9PYD5;P10711	6;5;5	Serine hydroxymethyltransferase	Shmt2	0.92954	-0.105411	4	3	8	3
Q9Z0G0;A0A1D5RML2	5;1		Nans	0.92955	-0.105396	5	6	5	7
P68037;D3YZS3	3;2	Structural maintenance of chromosomes protein 1A	Smc1a	0.92955	-0.105396	6	10	17	13
Q3TE40;F6V8R7;Q62193	2;1;1	Spermidine synthase	Srm	0.92965	-0.10524	4	3	3	4
Q9CZ13;A0A0A6YWX6	11;3	Synaptophysin-like protein 1	Sypl1;Sypl	0.92979	-0.105023	3	3	4	3
Q9CQR2	5	ATP synthase F(0) complex subunit B1, mitochondrial	Atp5f1	0.9298	-0.105008	7	5	6	6
P18155	5	MORC family CW-type zinc finger protein 2A	Morc2a	0.92989	-0.104868	0	0	1	1
P23116	23	Histone H1.5	Hist1h1b	0.92992	-0.104821	6	9	8	7
E9Q6M7;Q3TTW5;Q80U78-2;Q80U78-3;Q80U78;A8WHM8;Q80U78-4	5;5;5;5;5;1;1	tRNA-splicing ligase RtcB homolog	Rtcb	0.92994	-0.10479	8	4	11	11
Q9DB20;F7D3P8;F6XVM5	3;2;1	Fibrinogen alpha chain;Fibrinopeptide A;Fibrinogen alpha chain	Fga	0.93001	-0.104682	9	11	11	12
Q9CR60	2	Palladin	Palld	0.93009	-0.104558	4	6	11	7
P60229	7	Rho guanine nucleotide exchange factor 1	Arhgef1	0.93029	-0.104248	2	2	3	4
A0A0R4J170;Q3TKT4;Q3TKT4-2;G3UX35;A0A140LID0;H3BJM2;A0A140LJK1;A0A140LIV3;A0A140LHZ8;H3BJI1;H3BLI4;A0A140LHE2;A0A140LIQ9;Q9D007;A0A140LI14;H3BKJ3;A0A140LIM0;H3BK47;A0A140LHP6;A0A140LHF4;H3BKN5	15;15;15;10;2;1;1;1;1;1;1;1;1;1;1;1;1;1;1;1;1	Splicing factor 3B subunit 6	Sf3b6	0.93038	-0.104108	0	0	2	1
Q6PB66	14	Endoplasmin	Hsp90b1	0.93046	-0.103984	27	33	33	35
Q8K078-2;Q8K078	2;2	TP53-regulating kinase	Trp53rk;2810408M09Rik;Tp53rk	0.9306	-0.103767	2	0	1	0
Q921I9	6	T-complex protein 1 subunit alpha	Tcp1	0.93068	-0.103643	13	11	14	13
E9Q9A5;G5E8N7;Q9JLV6-2;Q9JLV6;A0A0J9YVJ6;A0A0J9YTV1;A0A0J9YV48;A0A0J9YUF9;A0A0J9YUT2;A0A0J9YVH5;A0A140LIZ1	10;10;10;10;5;4;3;3;2;2;2	Ras-related protein Rab-4B;Ras-related protein Rab-4A	Rab4b;Rab4a	0.93081	-0.103441	0	0	2	2
D3YVV1;Q8VEK0	2;2	V-type proton ATPase subunit a;V-type proton ATPase 116 kDa subunit a isoform 1	Atp6v0a1	0.93082	-0.103426	5	4	6	4
P22907;P22907-2;A0A1L1ST19	3;2;1	Myosin-10	Myh10	0.9309	-0.103302	48	61	71	63
Q06138	3	Protein arginine N-methyltransferase 5	Prmt5	0.93096	-0.103209	2	3	2	3
Q9QXB9	3	Ras-related protein Rab-14	Rab14	0.93096	-0.103209	8	8	8	8
E9QN31;Q922K7	6;5	Complement component receptor 1-like protein	Cr1l	0.93107	-0.103038	1	1	2	2
Q9D3D9	2			0.93111	-0.102976	1	1	1	0
Q9R1P1	5	Destrin	Dstn	0.93122	-0.102806	9	7	8	6
P14131	5	Enoyl-CoA delta isomerase 1, mitochondrial	Eci1	0.93145	-0.10245	4	5	4	5
Q60737;Q6NSS6;A2ANR6	7;1;1	SPARC-related modular calcium-binding protein 1	Smoc1	0.93155	-0.102295	1	1	1	1
Q9CZU6;Q80X68	8;3	COP9 signalosome complex subunit 8	Cops8	0.93156	-0.102279	4	3	2	3
Q5SUA5	18	Sickle tail protein	Etl4;Skt	0.93165	-0.10214	2	3	5	1
Q01853	26	[Pyruvate dehydrogenase (acetyl-transferring)] kinase isozyme 3, mitochondrial	Pdk3	0.93194	-0.101691	2	1	3	3
Q00612;A3KG36;G3UWD6;P97324	21;15;5;5	Monoacylglycerol lipase ABHD12	Abhd12	0.93209	-0.101459	0	1	3	3
Q09014;F8WH69;S4R293	7;6;5		Cald1	0.9321	-0.101443	17	17	22	18
Q921F2;A0A087WR97;A0A087WRZ5;Q8R0B4;Q8BLD4;Q6VYI5;Q6VYI4;A0A087WRP4;H3BJV1;A0A087WSE4;A0A087WSH7;A0A087WQA5;A0A087WS17;A0A087WP57;A0A087WS74	5;4;4;4;4;4;4;2;2;2;2;2;1;1;1	Acid sphingomyelinase-like phosphodiesterase 3a	Smpdl3a	0.93211	-0.101428	1	1	1	1
B1AU74;Q9CWP6-4;Q9CWP6-2;Q9CWP6-3;Q9CWP6	1;1;1;1;1	Plastin-3	Pls3	0.93237	-0.101026	14	16	16	12
Q9CXT8	6	Dolichyl-diphosphooligosaccharide--protein glycosyltransferase subunit 2	Rpn2	0.93242	-0.100948	10	11	12	12
Q9Z1F9;A2BH29;H3BLM2;H3BLR3	8;2;2;2	Alpha-actinin-4	Actn4	0.93262	-0.100639	38	46	44	44
Q80VQ0;J3QMK6	4;1	Stromal interaction molecule 2	Stim2	0.93283	-0.100314	1	1	2	1
A0A0B4J1E7;O35343;D3YTN1	4;4;3	Lysophospholipid acyltransferase 5	Lpcat3	0.93301	-0.100036	2	2	2	3
Q8C8U0;Q8C8U0-3;Q8C8U0-2;F6YZ95;F7CUU8;G3X957;O35711-2;O35711;O35711-4	5;5;4;1;1;1;1;1;1	Protein DEK	Dek	0.93313	-0.09985	6	4	5	3
Q99N93	3	Prolactin regulatory element-binding protein	Preb	0.93315	-0.0998191	1	1	2	2
Q91YT7;E9PW90;A2AWN8;P59326;Q8BYK6;Q8BYK6-2;Q8BYK6-3	2;1;1;1;1;1;1	Intraflagellar transport protein 27 homolog	Ift27	0.93325	-0.0996645	1	1	1	1
A2AUM6;P16254	1;1	Bleomycin hydrolase	Blmh	0.93332	-0.0995563	2	4	6	4
Q9CRA5-2;Q9CRA5	1;1	Transferrin receptor protein 1	Tfrc	0.93335	-0.0995099	7	9	11	7
P51881;Q3V132	8;1	Y-box-binding protein 3	Ybx3	0.93335	-0.0995099	7	8	8	7
Q9DCS3;A2A845	4;1	Alpha-1-antitrypsin 1-3;Alpha-1-antitrypsin 1-1	Serpina1a;Serpina1c	0.93342	-0.0994017	9	7	7	6
Q05D44	7	Hexokinase;Hexokinase-1	Hk1	0.9335	-0.0992781	19	24	21	24
Q9WUN2;A0A1W2P6W7	2;1	Ras-related protein Ral-A	Rala	0.93368	-0.0989999	3	3	3	2
Q99LI7	4	Leucine-rich repeat flightless-interacting protein 1	Lrrfip1	0.93382	-0.0987836	8	6	7	6
Q99J09;D6RIL4;F7D5L2	4;2;1	Ezrin	Ezr	0.93397	-0.0985519	13	15	21	22
Q3TW96;Q3TW96-2;A0A1B0GR64	11;7;1	Heat shock 70 kDa protein 1A;Heat shock 70 kDa protein 1B	Hspa1a;Hspa1b	0.93404	-0.0984438	12	12	14	10
P61358;A2A4Q0	3;1	40S ribosomal protein S19	Rps19	0.93424	-0.0981349	7	5	10	10
P68372;Q9D6F9;G3UZR1	15;10;2	Serine/threonine-protein phosphatase PP1-alpha catalytic subunit	Ppp1ca	0.93437	-0.0979341	3	5	6	4
E9QB02;Q68FL6;F6W0G8	15;15;2	Cholinephosphotransferase 1	Chpt1	0.9345	-0.0977334	0	1	1	0
Q6A099;Q6DFZ1;H3BLN1	12;12;2	Bifunctional 3-phosphoadenosine 5-phosphosulfate synthase 2;Sulfate adenylyltransferase;Adenylyl-sulfate kinase	Papss2	0.93469	-0.0974401	11	7	11	11
A0A0X1KG61;A0A0U1RQ85;P22682;A0A0U1RP47;A0A0U1RP95;B9EKI5;Q3TTA7-2;Q3TTA7	7;7;7;5;1;1;1;1	ATP-dependent Clp protease ATP-binding subunit clpX-like, mitochondrial	Clpx	0.93493	-0.0970697	1	1	1	1
P48024	2	PDZ domain-containing protein 11	Pdzd11	0.93496	-0.0970235	1	1	0	1
P70441	2	ADP-ribosylation factor GTPase-activating protein 1	Arfgap1	0.93506	-0.0968692	2	2	2	1
G3X937;Q921R8-2;Q921R8	2;2;2	Suppressor of G2 allele of SKP1 homolog	Sugt1	0.93512	-0.0967766	4	4	5	3
P70303-3;P70303-2;P70303	1;1;1	14-3-3 protein theta	Ywhaq	0.9352	-0.0966532	12	12	13	10
Q8BK72	3	Programmed cell death protein 6	Pdcd6	0.93531	-0.0964835	2	1	4	3
P15864;P43277	2;2	Mitochondrial fission 1 protein	Fis1	0.93548	-0.0962213	3	4	4	3
O54692	3	Lupus La protein homolog	Ssb	0.93566	-0.0959437	8	9	12	9
Q8K4L2;E9Q3Z5;A0A1B0GS91;Q8K4L3-3;Q8K4L3;F6R6A4	3;3;3;3;3;1	Structural maintenance of chromosomes protein 3	Smc3	0.93576	-0.0957895	14	14	22	16
P97807-2;P97807	5;5	Protein cornichon homolog 4	Cnih4	0.93579	-0.0957433	0	0	1	1
Q9CWX9;F6QKD2;A0A0N4SVT1;A0A0N4SV55;A0A0N4SWC5;A0A0N4SVK2	4;3;3;1;1;1	Dehydrogenase/reductase SDR family member 13	Dhrs13	0.9358	-0.0957279	0	1	1	1
D3Z7C0;Q9Z2Q5	2;2	PDZ and LIM domain protein 3	Pdlim3	0.93584	-0.0956662	1	1	2	2
P68040	7	DnaJ homolog subfamily B member 11	Dnajb11	0.93615	-0.0951884	4	6	9	9
P50247;A2ALT5	5;2		Obp1b	0.93617	-0.0951576	11	10	9	11
Q8C052;A0A1D5RLY6;A0A1D5RMG7	10;8;1	Dolichyl-phosphate beta-glucosyltransferase	Alg5	0.93618	-0.0951422	3	2	2	3
A0A087WQ60;A0A087WQA8;O35864	2;2;2	Importin-11	Ipo11	0.93622	-0.0950805	1	2	1	1
Q3TFD0;Q9CZN7	19;19	V-type proton ATPase subunit E 1	Atp6v1e1	0.93623	-0.0950651	3	7	7	6
Q9D6J6-2;M0QWP9;D6RGN4	3;2;1	Annexin A7	Anxa7	0.9363	-0.0949572	8	8	11	9
Q9CQF3;A0A1D5RLS2;A0A1D5RM23	4;2;2	Neuron-specific protein family member 1	Nsg1	0.93631	-0.0949418	1	0	1	0
A1L3S7;Q8VHR5;A0A0U1RNM2;Q8VHR5-2	4;4;3;3	Alpha-parvin	Parva	0.93632	-0.0949264	4	4	4	5
E9QMX7;Q640N3-2;Q640N3	7;7;7	T-complex protein 1 subunit beta	Cct2	0.93639	-0.0948186	14	15	17	16
Q91YK2;D6RDD0	3;1	Transmembrane 9 superfamily member 2	Tm9sf2	0.93652	-0.0946183	2	2	2	4
Q8BJ05-2;Q8BJ05-3;Q8BJ05	1;1;1	Eukaryotic peptide chain release factor subunit 1	Etf1	0.93652	-0.0946183	8	7	8	8
G3X8X7;Q920Q4;A2BI90;Q920Q4-2	5;5;2;1	Cullin-1	Cul1	0.93663	-0.0944488	2	3	4	2
Q9R112;F6ZKZ3;H3BLH2	6;3;1	AP-1 complex subunit gamma-1	Ap1g1	0.93665	-0.094418	1	2	3	1
O70310	5	EH domain-containing protein 3	Ehd3	0.93679	-0.0942024	4	4	4	3
Q8VE80	2	Focal adhesion kinase 1	Ptk2	0.93699	-0.0938944	0	0	1	1
P26883;F6X9I3	3;2	Acyl-coenzyme A thioesterase 1;Acyl-coenzyme A thioesterase 2, mitochondrial	Acot1;Acot2	0.93705	-0.0938021	5	5	6	6
Q9CQX6	2	Proteasome subunit alpha type-2	Psma2	0.93717	-0.0936173	5	5	5	6
Q78ZM0;O70492;D3Z6Z0;D3Z789	7;7;5;4	40S ribosomal protein S9	Rps9	0.93717	-0.0936173	5	7	11	9
A0A0J9YV20;A0A0R4J0B7;Q80UZ2-2;Q80UZ2	1;1;1;1	Prefoldin subunit 6	Pfdn6	0.93724	-0.0935096	1	1	2	3
P48962	7	AT-rich interactive domain-containing protein 1A	Arid1a	0.93726	-0.0934788	8	9	10	4
E9Q9E1;E9PVC5;Q6NZJ6;E9PVC6;Q6NZJ6-2;A0A0J9YUS5;A0A0J9YUC1;E9Q770;A0A0J9YVC1;A0A0J9YU44;A0A0J9YUL1;A0A0J9YTV0;D3YWY7;D3YWM1;D3Z439;D3YWC6;D6RCH1	19;19;19;18;18;14;8;8;6;3;3;3;3;3;3;2;1	40S ribosomal protein S3a	Rps3a	0.93759	-0.0929709	8	10	11	10
Q9DC50	2	Myosin phosphatase Rho-interacting protein	Mprip	0.93762	-0.0929248	10	9	14	11
P53995;A2ATQ5	5;2	S-phase kinase-associated protein 1	Skp1	0.93766	-0.0928632	4	4	5	4
A0A0G2JES3;P51410;D3Z629;A0A140T8T4;A0A0G2JFQ3;D3YZT0;S4R1R7	5;5;4;4;1;1;1	Unconventional myosin-XVIIIa	Myo18a	0.93767	-0.0928478	1	1	2	1
O35295;Q8R4E6-2;Q8R4E6	9;1;1	Inverted formin-2	Inf2	0.93775	-0.0927247	2	2	2	0
Q80XR5;P26369;Q3KQM4;A0A140LJ08	4;4;3;1	Ubiquitin-40S ribosomal protein S27a;Ubiquitin;40S ribosomal protein S27a;Ubiquitin-60S ribosomal protein L40;Ubiquitin;60S ribosomal protein L40;Polyubiquitin-B;Ubiquitin;Polyubiquitin-C;Ubiquitin;Ubiquitin-related 1;Ubiquitin-related 2	Rps27a;Gm8797;Uba52;Kxd1;Ubc;Ubb	0.93775	-0.0927247	5	4	4	4
Q8BFY9-2;Q8BFY9;Q3TKD0;J3QMX2	9;8;7;1	Large proline-rich protein BAG6	Bag6	0.93787	-0.0925401	3	6	7	3
Q3U1J4	12	DNA-directed RNA polymerase II subunit RPB1	Polr2a	0.93811	-0.092171	2	3	4	1
A0A140LHT6;E9QPQ8;Q8JZS9	1;1;1	Coronin-1A;Coronin	Coro1a	0.93817	-0.0920787	5	4	6	5
A2AR02;A2AR01	5;2	Eukaryotic translation initiation factor 4 gamma 1	Eif4g1	0.93831	-0.0918635	12	12	19	17
G3UZ48;A0A0R4J259;Q7TMK9-2;Q7TMK9;G3UZI2;G3V018;G3UXJ6;G3UWM1;G3UXU5;S4R1E9	9;9;9;9;8;8;7;3;1;1	NLR family member X1	Nlrx1	0.93833	-0.0918327	0	1	1	1
D3YZA1;D3Z7T7;E9PW20;Q9CY57-3;Q9CY57	1;1;1;1;1	Cyclin-G-associated kinase	Gak	0.93844	-0.0916636	1	0	2	1
D3Z780;Q61749;Q61749-2;A0A0J9YUY0;A0A0J9YTQ7;F7CPG6	9;9;9;3;2;2	Ran-binding protein 3	Ranbp3	0.93845	-0.0916482	2	3	3	4
J3QMC6;Q8K0C9	1;1	Vacuolar protein sorting-associated protein 26B	Vps26b	0.93852	-0.0915406	2	2	3	3
Q9DBE9	10	Septin-2	2019-09-02	0.93871	-0.0912486	6	5	8	4
P61079;A0A0G2JE32;A0A0G2JGL0;P62838;A0A0G2JF40;Q05CK8;A0A0G2JGZ3	3;2;2;2;1;1;1	Retinol-binding protein 1	Rbp1	0.93872	-0.0912332	5	4	5	4
Q91YZ2;P56546;P56546-2;E9Q0T4;E9PWQ9	6;6;6;3;3	Vacuolar protein sorting-associated protein 26A	Vps26a	0.93884	-0.0910488	3	3	3	3
B7ZCL8;P70290;B7ZCL9;A2AN84;B7ZCM0;D6RFD5;B7ZCM1	5;5;4;4;3;2;2	Myeloid-derived growth factor	Mydgf	0.93907	-0.0906954	1	2	1	1
P62960;A2BGG7;A0A0A0MQD2;B2RUF0;Q9Z2C8-2;Q9Z2C8	8;5;1;1;1;1	Anion exchange transporter	Slc26a7	0.93913	-0.0906032	0	1	1	0
P19783;M0QWX7	4;2	Protein CDV3	Cdv3	0.93914	-0.0905879	2	2	3	2
E9QNP0;P62984;A0A0A6YW67;E9Q9J0;E9Q4P0;E9Q5F6;Q5SX22;P0CG49;P0CG50;D3YYZ2	3;3;2;2;2;2;2;2;2;1	Partner of Y14 and mago	Wibg	0.93916	-0.0905571	0	2	2	2
Q8K224;E9Q498;A2BH46	15;2;2	Ras-related protein Rab-35	Rab35	0.93926	-0.0904035	1	2	2	2
Q8R326;Q8R326-2;F7D909	10;7;2	Programmed cell death protein 10	Pdcd10	0.93953	-0.0899889	3	2	3	2
O55142	5	Citrate lyase subunit beta-like protein, mitochondrial	Clybl	0.93957	-0.0899274	4	3	4	2
B1AWE0;Q6PFA2;B1AWE1;B1AWD8;B1AWD9;O08585	3;3;2;2;2;2	Selenoprotein S	Vimp	0.93993	-0.0893748	2	2	3	2
G3X927;D3YW42;Q8VC31;G3UXR7	3;3;3;2			0.94002	-0.0892366	3	3	4	3	+
Q8BVY0	1		Itpkb	0.94008	-0.0891446	1	1	2	2
A0A0R4IZY0;Q8C1A5	12;12	Ribose-phosphate pyrophosphokinase 1	Prps1l3;Prps1	0.94008	-0.0891446	2	3	4	4
A0A140LJF4;A0A140LHF7;A0A171KXD3;Q9JIF0-3;Q9JIF0-2;Q9JIF0	2;2;2;2;2;2	COP9 signalosome complex subunit 1	Gps1	0.94009	-0.0891292	3	3	6	4
Q9CR41;Q9CR41-2	2;1	DnaJ homolog subfamily C member 1	Dnajc1	0.94029	-0.0888223	1	2	1	0
P27659;A0A087WNS0;A0A087WQK0	4;2;2	Eukaryotic translation initiation factor 4 gamma 3	Eif4g3	0.94055	-0.0884235	3	2	7	2
Q8CAK3-2;Q8CAK3	1;1	Mesencephalic astrocyte-derived neurotrophic factor	Manf	0.94095	-0.08781	2	4	3	4
Q9CR00;A0A0G2JGN6	3;2	Calnexin	Canx	0.94112	-0.0875494	14	17	23	21
P29341;Q62029;Q9D4E6	12;3;1	Calpain-1 catalytic subunit	Capn1	0.94127	-0.0873195	12	7	12	6
O08586	1	Anoctamin;Anoctamin-1	Ano1	0.94139	-0.0871356	1	1	2	2
Q8VH51-2;Q8VH51;E9Q8F0;Q8VH51-3;F7AA45;B7ZD61;B7ZD63	12;12;11;11;9;6;1	Alpha-soluble NSF attachment protein	Napa	0.94141	-0.0871049	6	5	8	7
Q9CR57;A0A1L1SUF6	3;1	Prostamide/prostaglandin F synthase	Fam213b	0.94154	-0.0869057	2	2	2	2
D3YXW1;Q9D945-2;Q9D945;A0A1W2P865	2;2;2;1	Coiled-coil domain-containing protein 50	Ccdc50	0.94156	-0.0868751	3	2	2	1
Q5SX49;P62962;CON__P02584	3;3;2	Endophilin-B1	Sh3glb1	0.94169	-0.0866759	2	3	1	1
Q91YW3	5	NADH dehydrogenase [ubiquinone] iron-sulfur protein 3, mitochondrial	Ndufs3	0.94169	-0.0866759	4	4	7	5
Q9CQ48;E0CYQ2	4;2	60S ribosomal protein L38	Rpl38	0.94171	-0.0866452	3	2	4	3
P10404	4	Synaptotagmin-1	Syt1	0.94184	-0.0864461	0	0	1	1
Q3U367;Q9JLJ2	6;6	Dihydrofolate reductase	Dhfr	0.94201	-0.0861857	3	1	1	1
F6VVN1;A2AQ43;A2AQ44;A2AQ42;A2AQ45;A2AQ41;Q80TY0-4;Q80TY0-2;Q80TY0-3;Q80TY0;A2AQ39;A0A0A6YWT1;Q80TY0-5	2;2;2;2;2;2;2;2;2;2;1;1;1	UBX domain-containing protein 6	Ubxn6	0.94216	-0.085956	0	0	2	0
Q8BR75;E9Q6P8;Q3TGY1;Q9DBU6	1;1;1;1	Hypoxia up-regulated protein 1	Hyou1	0.94223	-0.0858488	14	24	25	21
P29351;P29351-2;P29351-3;G3UXM2	14;14;11;2	Formin-like protein 2	Fmnl2	0.94229	-0.085757	0	2	2	0
Q9D1E8;F8WGD9	3;2	Plasminogen activator inhibitor 1 RNA-binding protein	Serbp1	0.9424	-0.0855886	9	10	13	11
P16332	2	Acylglycerol kinase, mitochondrial	Agk	0.94255	-0.0853589	2	2	2	2
Q9CQW1	4	Catenin delta-1	Ctnnd1	0.9426	-0.0852824	12	11	16	14
J3QMC5;A2ANY6	17;17	Ankyrin repeat domain-containing protein 26	Ankrd26	0.94274	-0.0850682	0	0	1	1
Q9DBG1	1	Alpha-2-antiplasmin	Serpinf2	0.94291	-0.084808	2	3	2	1
G3UZA0;Q8BGA5	3;3	Pyruvate kinase PKM	Pkm	0.94296	-0.0847315	26	27	28	29
P46978;D3YZN5	7;3	Peroxiredoxin-5, mitochondrial	Prdx5	0.94352	-0.083875	10	10	9	9
Q91WM3	4	ADP-ribosylation factor-like protein 8A	Arl8a	0.94359	-0.083768	1	2	2	2
Q921H8;H3BKL5;H3BKA1;H3BJZ9;Q8VCH0;H3BJG8;H3BJC1	10;9;7;7;4;3;2	Zinc finger protein 608	Znf608	0.94375	-0.0835234	1	1	1	1
Q8R050-2;Q8R050;Q149F3;F7CE88	6;6;3;2	Outer dense fiber protein 3B	Odf3b	0.94381	-0.0834316	0	1	1	1
Q9WU56-2;Q9WU56-3;H7BX59;Q9WU56-4;Q9WU56;D3YWU8;D3Z092	4;4;3;3;3;2;2	YTH domain-containing protein 1	Ythdc1	0.94385	-0.0833705	0	0	1	1
A2ACZ1;Q9D903	3;3	Neurolysin, mitochondrial	Nln	0.94393	-0.0832482	0	2	2	0
Q9D6T9;Q9CQX8	1;1	Protein disulfide-isomerase	P4hb	0.94395	-0.0832177	24	20	27	22
Q8K4L0	8	NADH dehydrogenase [ubiquinone] 1 alpha subcomplex subunit 10, mitochondrial	Ndufa10	0.94399	-0.0831565	3	5	8	4
Q62376;A0A1B0GRR8;Q62376-2;A0A1B0GR44;A0A1B0GSX5;A0A1B0GR50;A0A1B0GR69;A0A1B0GRV8	8;5;5;4;2;2;1;1	Clathrin light chain A	Clta	0.94438	-0.0825606	5	5	5	5
A0A0R4J1R7;Q9CZL5	2;2	Sarcoplasmic/endoplasmic reticulum calcium ATPase 2	Atp2a2	0.94445	-0.0824537	25	22	29	23
E0CZE0;Q8VBW6	2;2	Chromobox protein homolog 3	Cbx3	0.94456	-0.0822857	5	6	6	7
O08807;B1AZS9	4;3	Phosphatidylinositol-binding clathrin assembly protein	Picalm	0.94521	-0.0812932	6	6	8	5
Q8K3Z9	4	Factor VIII intron 22 protein	F8a;F8a1	0.94524	-0.0812474	1	1	2	1
P70333	8	Centrosomal protein of 78 kDa	Cep78	0.94528	-0.0811864	0	3	1	2
P05202	14	Transgelin	Tagln	0.94542	-0.0809727	11	10	12	11
Q9WTM5;A0A1B0GSR4;A0A1B0GT54;A0A1B0GRW3;A0A1B0GR89;A0A1B0GRT1	13;4;3;3;2;1	Serine/threonine-protein phosphatase 1 regulatory subunit 10	Ppp1r10	0.94551	-0.0808354	2	1	1	1
Q9R1T2;Q9R1T2-2	4;2	Protein phosphatase 1A	Ppm1a	0.94569	-0.0805608	4	0	5	2
Q5F258;Q68FF6	8;8		Atp6v1b1	0.94585	-0.0803167	7	7	7	8
Q9EP84;O70293;O70293-2;Q8VEB1	1;1;1;1	UBX domain-containing protein 4	Ubxn4	0.94589	-0.0802557	2	2	2	2
Q5SW88;Q9D1G1;P62821	1;1;1	Pericentrin	Pcnt	0.94592	-0.0802099	0	1	2	0
Q9JKX6;A0A0A6YVU1;A2ATT5	3;2;2	S-methyl-5-thioadenosine phosphorylase	Mtap	0.94593	-0.0801947	7	6	7	5
E9PZ69;P58021	1;1	Aldose reductase	Akr1b1;Akr1b3	0.94606	-0.0799964	6	7	9	5
P97351	5	Ragulator complex protein LAMTOR2	Lamtor2	0.94609	-0.0799507	0	0	1	2
Q8R3C7;Q8BZY3;Q61655	5;5;5	Integrin-alpha FG-GAP repeat-containing protein 2	Itfg2	0.94611	-0.0799202	1	1	1	0
Q9CQI6;A0A1D5RLP1	6;3	Interferon-activable protein 205-A	Ifi204;AI607873;Ifi205a	0.94613	-0.0798897	0	1	2	0
E9Q8N5;Q08EB6;Q08EB5;Q8BRT1;F7DCH5	7;7;7;7;6	Nucleoside diphosphate kinase 3	Nme3	0.94631	-0.0796152	1	1	1	1
P45376	2	Rab3 GTPase-activating protein catalytic subunit	Rab3gap1	0.94632	-0.0796	1	2	2	1
Q8R3N1	4	Cytochrome b-c1 complex subunit 8	Uqcrq	0.94672	-0.0789903	2	2	3	2
D3YZ62;D3Z4J3;Q99104;F6TDE5;B8JK05;F6Z2S4;D6RFU0;G5E8G6;G3X9Y9;P21271;P21271-3	11;11;11;5;4;3;1;1;1;1;1	Heterochromatin protein 1-binding protein 3	Hp1bp3	0.94686	-0.078777	11	18	17	14
Q9DAR7;Q3TBW9;D6RFQ0	8;5;2	ER membrane protein complex subunit 3	Emc3	0.94696	-0.0786246	1	3	4	3
Q922U1;E0CYD0	6;1	Protein FAM192A	Fam192a	0.94706	-0.0784723	3	2	1	3
Q3U4W8;P56399;D3YYA5;D3Z4K7	14;14;5;4		Zmynd8	0.9473	-0.0781067	2	2	2	1
Q922Q1;E0CZH6;A0A087WPC2;D3YZZ3;Q9CW42	5;2;1;1;1	CAAX prenyl protease 1 homolog	Zmpste24	0.94748	-0.0778326	2	3	4	4
Q9Z1P6	2	Eukaryotic translation initiation factor 3 subunit G	Eif3g	0.9475	-0.0778022	4	4	5	3
O55201;O55201-2	9;8	Phosphatidylethanolamine-binding protein 1;Hippocampal cholinergic neurostimulating peptide	Pebp1	0.94752	-0.0777717	7	9	9	9
O70194	12	Peroxiredoxin-2	Prdx2	0.94814	-0.076828	9	9	9	9
Q3THJ3	1	Heterogeneous nuclear ribonucleoprotein U-like protein 1	Hnrnpul1	0.9485	-0.0762803	6	5	10	6
Q9D358;A0A1W2P7X3;Q561M1;Q9D358-2	5;3;3;3	Vacuolar protein sorting-associated protein 4A;Vacuolar protein sorting-associated protein 4B	Vps4a;Vps4b	0.94854	-0.0762195	1	2	1	2
A6H611	3	Heat shock 70 kDa protein 12A	Hspa12a	0.94857	-0.0761739	3	0	2	0
Q9DAU1;Q9DAU1-2	3;1	Ubiquitin fusion degradation protein 1 homolog	Ufd1l	0.94885	-0.0757481	2	3	3	4
Q8VCK6	1	Ubiquitin carboxyl-terminal hydrolase;Ubiquitin carboxyl-terminal hydrolase 5	Usp5	0.94889	-0.0756872	10	12	14	10
Q9WTP7;F6RP11	2;1	Importin subunit beta-1	Kpnb1	0.94908	-0.0753984	11	10	11	11
A0A0U1RPL0;Q7TQH0-3;Q7TQH0;Q7TQH0-2;Q3TGG2;E9Q5Q0;J3QP59	11;11;11;11;7;6;2	40S ribosomal protein S6	Rps6	0.9492	-0.075216	4	4	5	5
Q6NV83-2;Q6NV83;Q6NV83-3;A0A087WRG2;A0A087WR93	9;8;6;4;1	Radixin	Rdx	0.94976	-0.0743651	7	12	10	9
E0CZ78;P48453-2;P48453;G3X8U7;E9Q6P2;P48455	7;7;7;6;4;1		Sec24b	0.9502	-0.0736969	0	1	2	1
F8VPX1;E9PXY8;Q6A4J8-3;Q6A4J8;Q6A4J8-2;G3UWR8	4;4;4;4;4;1	14 kDa phosphohistidine phosphatase	Phpt1	0.95022	-0.0736665	2	2	3	2
Q9QZQ8-2;Q9QZQ8	2;2	Zinc transporter SLC39A7	Slc39a7	0.95038	-0.0734236	1	1	2	2
Q3TLP8;P63001;A2AC13;P60764	3;3;2;2	Ribosomal protein S6 kinase;Ribosomal protein S6 kinase alpha-1	Rps6ka1	0.95043	-0.0733477	4	3	6	5
Q9Z1T1	5	14-3-3 protein eta	Ywhah	0.95043	-0.0733477	11	10	13	12
P62264;D3YVF4;D3Z7I1	4;3;3	40S ribosomal protein S5;40S ribosomal protein S5, N-terminally processed	Rps5	0.95061	-0.0730745	6	6	8	6
Q9EP97	2	CAP-Gly domain-containing linker protein 2	Clip2	0.95081	-0.072771	1	0	2	2
Q9WTX6;Q3TPM3	4;2	Exportin-2	Cse1l	0.95112	-0.0723007	11	10	7	9
Q9Z2M7;Q91W01;O35621	5;2;2	Isocitrate dehydrogenase [NAD] subunit, mitochondrial	Idh3b	0.95136	-0.0719367	3	6	9	8
P21107-2;D3Z2H9;D3Z6I8;E9Q7Q3;E9Q5J9;A0A0R4J1P2;P21107;D3YVR0;S4R2U0;CON__Q3SX28;A2AIM4;P58774-2;P58774;A2AIM5	9;8;7;7;6;4;4;2;2;2;2;2;2;1		Mettl7a1	0.95141	-0.0718609	6	5	8	7
P21619;A0A0R4J0Q5;P21619-2	10;9;4	PDZ and LIM domain protein 7	Pdlim7	0.95158	-0.0716031	4	4	8	0
Q9R1P4;A0A1B0GS70	8;7			0.95165	-0.071497	30	27	28	27	+
P53996-2;P53996-3;A0A0N4SVS6;P53996	3;3;2;2	Sorting nexin-6;Sorting nexin-6, N-terminally processed	Snx6	0.95175	-0.0713454	4	5	5	4
A0A087WRZ7;A0A0G2JDM3;E9PWG4;A0A0G2JDW2;P05977-2;P05977;P09542	1;1;1;1;1;1;1	Mitochondrial import inner membrane translocase subunit TIM44	Timm44	0.95192	-0.0710878	2	5	6	3
Q8JZQ9;A0A0G2JG48	17;2	Pleckstrin homology domain-containing family A member 6	Plekha6	0.95205	-0.0708908	1	3	3	3
P67778;Q5SQG5	7;5	Phosphatidate cytidylyltransferase 1	Cds1	0.95218	-0.0706938	0	1	2	1
O54984	3	Eukaryotic translation initiation factor 3 subunit B	Eif3b	0.9522	-0.0706635	14	13	17	16
P51908;A0A0N4SVL6;A0A0N4SW85	5;3;3	Protein kinase C;Protein kinase C alpha type	Prkca	0.95233	-0.0704665	1	1	4	2
P35282	5	Pyruvate kinase PKM	Pkm	0.95239	-0.0703756	27	29	28	29
Q3U6K9;Q99K85;E9Q6P1	5;5;1	Tetratricopeptide repeat protein 25	Ttc25	0.95243	-0.070315	1	1	1	1
P54923	8	Nuclear RNA export factor 1	Nxf1	0.95259	-0.0700727	1	5	7	4
P62754	4	Thyroid hormone receptor-associated protein 3	Thrap3	0.95266	-0.0699667	5	7	12	11
P62908;D3YV43;A0A140LI77	8;7;6	Low density lipoprotein receptor adapter protein 1	Ldlrap1	0.95289	-0.0696184	1	0	1	1
Q8CIH5	20	40S ribosomal protein S2	Rps2;Gm18025;Gm6576	0.95325	-0.0690735	10	11	11	10
P70349;B0R1E3	3;2	Carboxypeptidase Q	Cpq	0.95334	-0.0689373	3	4	5	2
Q5U458;E9Q8B3;A2A8D1	4;3;2	BAG family molecular chaperone regulator 2	Bag2	0.95336	-0.068907	1	1	1	1
Q9Z1Z0;Q9Z1Z0-2;Q9Z1Z0-3;Q9Z1Z0-4;A0A0J9YUG0	8;6;5;3;1		Bod1l	0.95356	-0.0686044	1	3	3	0
P53702;G3UXK7	3;1	Carboxypeptidase E	Cpe	0.95365	-0.0684682	1	1	2	1
P40142;E0CY51	12;1	Arf-GAP with Rho-GAP domain, ANK repeat and PH domain-containing protein 1	Arap1	0.95393	-0.0680447	0	1	3	1
E9PZF0;Q01768;Q5NC80;Q5NC79	9;8;5;3	DDRGK domain-containing protein 1	Ddrgk1	0.95416	-0.0676969	3	1	2	2
Q91VC3;A0A0N4SVP8;A2AFK7;E9PV04;A0A0N4SVM5;D6RJ60;D6RJ11	13;10;9;9;4;1;1	Translocation protein SEC62	Sec62	0.95417	-0.0676818	1	2	1	1
F8WHP8;P56135	2;2	Sorting nexin-5	Snx5	0.9543	-0.0674852	5	6	8	6
Q60864	8	DnaJ homolog subfamily C member 16	Dnajc16	0.95448	-0.0672131	0	2	2	1
G5E8T3;Q9D104;Q9D7A6	1;1;1	Long-chain-fatty-acid--CoA ligase 1	Acsl1	0.95475	-0.0668051	8	11	9	9
Q3U821	2	Acidic leucine-rich nuclear phosphoprotein 32 family member E	Anp32e	0.95478	-0.0667597	3	1	2	2
A2AIV8	8	Peripheral plasma membrane protein CASK	Cask	0.95479	-0.0667446	3	3	5	4
F2Z471;Q60932-2;Q60932	2;2;1	Pre-mRNA-processing-splicing factor 8	Prpf8	0.95505	-0.0663518	12	18	19	19
Q8BFQ4;A0A1L1SRB6	2;1	Casein kinase II subunit alpha	Csnk2a2	0.95523	-0.0660799	3	0	1	0
Q9CPX6	2	14-3-3 protein epsilon	Ywhae	0.95525	-0.0660497	15	17	17	16
Q922Y1	9	Acyl-CoA synthetase family member 2, mitochondrial	Acsf2	0.95531	-0.0659591	9	9	12	10
V9GXM1;Q9EPJ9	1;1	26S protease regulatory subunit 10B	Psmc6	0.95537	-0.0658685	4	2	9	7
Q8BT60;Q9D6C8;A0A0R4J1D0;Q3UYN2;P59108;Q9Z140;Q8BLR2;Q0VE82;Q9DC53;Q8JZW4	5;1;1;1;1;1;1;1;1;1	Phosphoglucomutase-1	Pgm1;Pgm2	0.95553	-0.0656269	14	11	16	15
E9PXB9;Z4YN86;Q9CQ85	2;2;2	Calreticulin	Calr	0.95557	-0.0655665	16	19	17	18
D3Z591;Q91Z49-3;Q91Z49;Q91Z49-2	2;2;2;1		Obp1a	0.95568	-0.0654005	7	4	5	7
F6QCI0;Q8BQ46	1;1	Tropomyosin alpha-4 chain	Tpm4	0.95584	-0.065159	13	14	16	11
A2BE92;A2BE93;Q9EQU5;Q9EQU5-3	5;4;4;2	Asparagine synthetase [glutamine-hydrolyzing]	Asns	0.95602	-0.0648873	2	2	5	4
P51432	6	ATP-binding cassette sub-family E member 1	Abce1	0.95624	-0.0645553	2	2	6	2
P60335;E9Q7D8;P57722-2;P57722	7;1;1;1	U2 small nuclear ribonucleoprotein A	Snrpa1	0.95625	-0.0645403	3	4	8	5
Q91V64	2	Wiskott-Aldrich syndrome protein family member 2	Wasf2	0.95636	-0.0643743	2	3	3	1
Q8R016;E9PZH4;E9Q6V3;E9PY26	4;2;1;1	Tropomyosin alpha-1 chain	Tpm1	0.95637	-0.0643592	17	18	20	17
P70372	8	Translin	Tsn	0.95639	-0.064329	5	3	3	3
Q8BP48;A0A0G2JFL1	4;1	Tubulin polymerization-promoting protein family member 3	Tppp3	0.95653	-0.0641179	3	3	6	3
Q5SV02;P70388;P70388-2;E9PUJ2;A8Y5I3;P70388-4	9;9;7;5;5;4	Cystatin-B	Cstb	0.95656	-0.0640726	3	3	3	3
A0A140T8L5;D3YVC1;D3Z536;D3YWJ3;P25444;F6YTZ4	2;2;2;2;2;1	Heterogeneous nuclear ribonucleoprotein A/B	Hnrnpab	0.95661	-0.0639972	7	6	6	8
Q62093	3	Eukaryotic translation initiation factor 4E type 2	Eif4e2	0.95681	-0.0636956	0	2	1	2
Q64310;E0CXD9;F7CH13	3;1;1	Keratin, type II cytoskeletal 7	Krt7	0.95686	-0.0636202	19	26	23	23	+
Q9QYJ0	4	Coatomer subunit epsilon	Cope	0.957	-0.0634092	3	5	7	5
E9Q5I9;Q9WVJ2;F6ZQQ3;E9Q0U1	8;8;4;2	PDZ and LIM domain protein 5	Pdlim5	0.95705	-0.0633338	4	6	6	2
Q9D8S5;O35326	5;5	Cysteine sulfinic acid decarboxylase	Csad	0.95711	-0.0632434	5	6	3	2
Q6P5F9;F6YA11;A2AKT6	9;3;1	ATP-dependent RNA helicase DDX19A	Ddx19a;Ddx19b	0.95713	-0.0632132	4	4	4	2
Q91YR7;Q91YR7-2	10;8	Catenin delta-1	Ctnnd1	0.95722	-0.0630776	11	12	18	16
A0A0N4SV32;Q3UMP4;Q9CY58-3;Q9CY58-2;Q9CY58;A0A0N4SWH2;A0A0N4SV40;Q9CY58-4;A0A0N4SVK5;A0A0N4SUQ1;A0A0N4SUN8	5;5;5;5;5;4;3;3;1;1;1	Calmodulin-regulated spectrin-associated protein 2	Camsap2	0.95726	-0.0630173	1	1	1	1
Q9CZX8;D3YUT3;D3YUG3;D3Z5R8;D3Z722	3;2;2;2;2	Proteasome activator complex subunit 1	Psme1	0.95738	-0.0628364	7	10	9	9
A2AHJ7;A2AHK0;Q80UP3	4;4;4	Inositol 1,4,5-trisphosphate receptor type 2	Itpr2	0.95747	-0.0627008	3	11	4	6
Q8K411-3;Q8K411-2;Q8K411	7;7;7	Thioredoxin-dependent peroxide reductase, mitochondrial	Prdx3	0.9575	-0.0626556	7	8	8	8
Q8CG72;Q8CG72-2	3;2	26S protease regulatory subunit 7	Psmc2	0.95765	-0.0624296	10	13	13	11
Q8K2Q0	3	Zinc finger CCCH domain-containing protein 15	Zc3h15	0.9577	-0.0623543	2	3	2	2
Q8CGF7-2;Q8CGF7;Q8CGF7-3	13;13;11	BRI3-binding protein	Bri3bp	0.9578	-0.0622037	4	3	3	3
A0A1D5RL92;G5E8I8;Q8CGZ0	5;5;5	GMP synthase [glutamine-hydrolyzing]	Gmps	0.9579	-0.062053	8	3	7	5
O35551-3;O35551;O35551-6;O35551-5;Q3U983;O35551-4;O35551-2;J3QJV7	5;5;5;4;3;3;3;2	NADH dehydrogenase [ubiquinone] 1 alpha subcomplex subunit 5	Ndufa5	0.95793	-0.0620079	1	0	3	1
P62900;A0A0A6YXL3;A0A0A6YX26	3;2;2	N-acetyl-D-glucosamine kinase	Nagk	0.95817	-0.0616465	1	1	1	1
Q8BIG7;H3BJ37	6;4	Splicing factor 3A subunit 2	Sf3a2	0.95824	-0.0615411	1	3	3	2
Q9DBR1-2;Q9DBR1	11;11	RNA-binding protein 10	Rbm10	0.95866	-0.0609089	1	1	4	3
Q02819;A0A1C7CYU3;A0A1B0GR41;A0A1B0GR92;A0A1B0GS16;A0A1B0GT83	11;10;7;5;3;2	Filamin-A	Flna	0.95877	-0.0607433	81	84	100	89
Q80ZP8;Q3TMX5;Q9CXI5;F6USD5;F6T4L3	2;2;2;1;1	Mitochondrial import receptor subunit TOM70	Tomm70a	0.95881	-0.0606831	2	3	5	7
D3Z6F5;Q03265;D6RJ16	16;16;1	AP-3 complex subunit mu-1	Ap3m1	0.95889	-0.0605628	1	2	4	3
Q9JJU8	3	T-complex protein 1 subunit epsilon	Cct5	0.95891	-0.0605327	12	9	15	13
Q64674	7	Fumarylacetoacetate hydrolase domain-containing protein 2A	Fahd2	0.95903	-0.0603521	3	0	1	1
Q8R307	7	PDZ domain-containing protein GIPC2	Gipc2	0.95917	-0.0601416	2	2	1	1
P35980;A0A1B0GQU8;A0A1B0GSA8;A0A1B0GSF7;A0A1B0GSS8;A0A1B0GRZ3;A0A1B0GS28	6;5;4;4;4;1;1	Sodium/nucleoside cotransporter	Slc28a1	0.95942	-0.0597656	0	1	1	1
P47941	3	Sorting nexin;Sorting nexin-18	Snx18	0.9597	-0.0593446	2	1	0	1
Q3TYX3	3	Inositol 1,4,5-trisphosphate receptor type 3	Itpr3	0.95981	-0.0591793	6	9	8	3
Q9CU62	13	SUN domain-containing protein 2	Sun2	0.95982	-0.0591642	3	4	8	2
Q99LC3;A0A087WR38	4;1	Uncharacterized protein KIAA1328	AW554918;Kiaa1328	0.95996	-0.0589538	0	1	1	1
Q3TUQ5;O35691;A0A1W2P6S1	5;5;1		Vmn1r71	0.96	-0.0588937	0	1	1	0
Q80Y44	4	Anamorsin	Ciapin1	0.96001	-0.0588787	1	0	1	1
Q8C214;F8WGT2;Q8BRG8-3;Q8BRG8-2;Q8BRG8	1;1;1;1;1	D-beta-hydroxybutyrate dehydrogenase, mitochondrial	Bdh1	0.96011	-0.0587284	9	7	5	5
Q9D1C9;F6VVA3;E9PYF0;E9QAX0	2;1;1;1	ATP-dependent 6-phosphofructokinase;ATP-dependent 6-phosphofructokinase, platelet type	Pfkp	0.96011	-0.0587284	12	15	14	13
Q9D2M8;Q9D2M8-2;A6X925	4;3;2	AP-3 complex subunit beta-1	Ap3b1	0.96012	-0.0587134	0	2	5	4
Q9DBL7	3	ATP-dependent RNA helicase DDX1	Ddx1	0.96018	-0.0586232	11	13	17	11
G3UY42;Q8CCS6-2;Q8CCS6;D3YUB9;D3Z055;G3UWS5;D3Z5F7;G3UX74	5;5;5;2;2;2;2;1	C-terminal-binding protein 1	Ctbp1	0.9602	-0.0585932	2	2	4	3
A0A0N4SVS7;A0A0N4SUQ5;A0A0N4SUP7;A0A0N4SVP9;Q04692	2;2;2;2;2	Eukaryotic translation initiation factor 3 subunit L	Eif3l	0.9603	-0.0584429	8	9	12	8
Q80X81;Q8CAY6;F2Z459;G3XA25	6;6;5;5	Chitinase domain-containing protein 1	Chid1	0.96032	-0.0584129	2	2	1	2
Q62446	2	cAMP-dependent protein kinase type I-alpha regulatory subunit;cAMP-dependent protein kinase type I-alpha regulatory subunit, N-terminally processed	Prkar1a	0.96046	-0.0582026	3	3	8	6
E9PXY1;A2A432-2;A2A432;J3QJX0	3;3;3;1	Protein DDI1 homolog 2	Ddi2	0.96058	-0.0580223	3	3	6	5
Q810U5-3;Q810U5-2;Q810U5;F6UK66	2;2;2;1	Desmoglein-2	Dsg2	0.96107	-0.0572866	9	8	13	10
Q64433	2	Protein LZIC	Lzic	0.96118	-0.0571215	2	2	3	1
P63325;Q3UW83	4;3	Constitutive coactivator of PPAR-gamma-like protein 1	FAM120A	0.96138	-0.0568213	7	8	13	7
E0CYH0;Q9ER69	3;3	Proteasome subunit alpha type-7;Proteasome subunit alpha type-7-like	Psma7;Psma8	0.96148	-0.0566712	5	7	7	7
D3Z7P3;F7B327;D3Z7P4;D3Z7P3-2	2;1;1;1	Paired amphipathic helix protein Sin3a	Sin3a	0.96149	-0.0566562	1	1	6	1
A0A0R4IZY9;Q91XI1;Q91XI1-2	6;5;4	Dihydrolipoyllysine-residue succinyltransferase component of 2-oxoglutarate dehydrogenase complex, mitochondrial	Dlst	0.96152	-0.0566112	5	6	8	6
P47963;A0A140T8K8	8;7	40S ribosomal protein S8	Rps8	0.96156	-0.0565512	6	7	7	8
Q8VCB1;J3QPB5	3;1	Nuclear migration protein nudC	Nudc	0.96171	-0.0563262	6	9	12	10
CON__Q3SX09;E9Q223;CON__P02070;A8DUK4;P02104;P02089;P02088	3;1;1;1;1;1;1		Scaf11	0.96176	-0.0562512	1	3	4	1
E0CYH4;Q8C6G8;F7DFQ2;F6UT94;F8WH48	6;6;2;1;1	Exportin-5	Xpo5	0.96194	-0.0559812	1	1	6	2
Q8C547;Q8C547-4;Q8C547-3;Q8C547-2	2;1;1;1	H/ACA ribonucleoprotein complex subunit 4	Dkc1	0.96194	-0.0559812	4	5	8	7
A2A813;Q99LX0;A2A815;A2A817;A2A816	4;4;3;2;2	Periplakin	Ppl	0.96202	-0.0558612	11	15	6	4
D3Z3M7;D3Z2Z1;F8WIA1;Q922J3-2;Q922J3;Q8C0S5;F6RCU2;F6RAY2;F7CB97	3;3;3;3;3;2;2;1;1	60S ribosomal protein L18	Rpl18	0.96237	-0.0553364	5	5	6	5
Q9CQM8;O09167;A0A140T8K5	2;2;1	Eukaryotic translation initiation factor 1A, X-chromosomal;Eukaryotic translation initiation factor 1A	Eif1ax;Eif1a;Gm10264;Gm5662;Gm8300;Gm4027;Gm2016;Gm21936;Gm2056;Gm6803;Gm2035;Gm5039;Gm2075;Gm2046	0.96252	-0.0551116	3	3	5	4
Q3UNN4;P97496-2;P97496;Q3UZD0	10;10;10;2	Ig gamma-2A chain C region secreted form	Ighg2c	0.96256	-0.0550516	4	4	4	3
Q8BH69	4	Transcriptional activator protein Pur-alpha	Pura	0.96266	-0.0549017	4	3	5	4
E9Q7A8;E9PYC6;E9Q858;E9PUY9;E9PYA9;E9PVM6;Q3TCD4;Q9WUR2-2;Q9WUR2	1;1;1;1;1;1;1;1;1	Proteasome activator complex subunit 2	Psme2	0.96283	-0.054647	5	3	6	4
H9KV00;Q9QX47-3;Q9QX47;H9KV15;H9KV01;Q9QX47-2;Q9QX47-4;H9KV02;F7CU80	11;11;11;10;9;9;9;5;1	Coiled-coil domain-containing protein 51	Ccdc51	0.96293	-0.0544972	1	1	1	1
Q61081;A0A1L1STC0	6;4	Apolipoprotein A-I;Proapolipoprotein A-I;Truncated apolipoprotein A-I	Apoa1	0.96319	-0.0541077	7	9	9	8
D3Z4V1;Q922V4;F8WI31	6;6;3	40S ribosomal protein S4, X isoform;40S ribosomal protein S4	Rps4x;Gm15013	0.96341	-0.0537782	12	12	12	13
Q9CXW2	3	Programmed cell death protein 5	Pdcd5	0.9636	-0.0534937	1	1	0	2
Q05DV1;P37040;E9Q997	9;9;3	Protein unc-45 homolog A	Unc45a	0.96368	-0.0533739	2	1	4	0
Q91VR8	1	Heat shock protein 75 kDa, mitochondrial	Trap1	0.96368	-0.0533739	4	6	5	4
E9PYF1;Q8VCT3	8;8	Neurabin-2	Ppp1r9b	0.96411	-0.0527303	2	2	3	2
G3X9J6;E9Q9M1;Q3V1L4	3;3;3	Spectrin alpha chain, erythrocytic 1	Spta1	0.96421	-0.0525807	2	5	1	1
Q9EQH2	7	CD166 antigen	Alcam	0.96448	-0.0521768	3	5	7	6
A0A0R4J0I9;Q91ZX7;Q3U5J2;D3Z5M3;F6UAC8	54;54;4;2;1	Amino acid transporter;Neutral amino acid transporter B(0)	Slc1a5	0.96452	-0.0521169	2	4	4	2
Q8CIH9	5	Alpha-taxilin	Txlna	0.96464	-0.0519375	2	2	2	1
Q6ZWV3;P86048;I7HLV2;A0A1B0GXC3	5;4;3;1	Alpha-centractin	Actr1a	0.96474	-0.0517879	3	4	7	7
Q920E5;A0A0G2JEA5;A0A0G2JDJ5;A0A0G2JEB3;A0A0G2JE82	4;3;2;2;1	Transcriptional activator protein Pur-beta	Purb	0.96485	-0.0516234	5	6	7	5
Q8CGC6	2	Phosphoinositide phospholipase C;1-phosphatidylinositol 4,5-bisphosphate phosphodiesterase gamma-1	Plcg1	0.96486	-0.0516085	1	1	1	2
S4R1Y2;T1ECW4;Q9WVB0;Q9WVB0-2	1;1;1;1	Proteasome subunit beta type-8;Proteasome subunit beta type	Psmb8	0.96559	-0.0505174	0	1	1	1
P00405	2	Signal recognition particle 54 kDa protein	Srp54;Srp54c	0.96572	-0.0503231	3	5	5	3
P24369	2	Coatomer subunit beta	Copb2	0.96577	-0.0502484	9	18	15	13
Q9CR02-2;Q9CR02	3;3	Elongation factor 1-gamma	Eef1g	0.96578	-0.0502335	13	16	17	15
Q3TXV4;Q921E2	2;2	Hydroxyacid-oxoacid transhydrogenase, mitochondrial	Adhfe1	0.96593	-0.0500095	1	0	2	2
Q9CQB4;Q9D855	3;3	Isoaspartyl peptidase/L-asparaginase;Isoaspartyl peptidase/L-asparaginase alpha chain;Isoaspartyl peptidase/L-asparaginase beta chain	Asrgl1	0.9661	-0.0497556	4	1	3	2
Q60605-2;A0A1W2P6F6;A0A1W2P7Q9;Q60605;A0A1W2P6G5	3;2;2;2;1	Actin-related protein 2/3 complex subunit 1B	Arpc1b	0.96629	-0.0494719	5	7	5	3
Q8CI11;Q8CI11-2	6;4	Ubiquitin-like modifier-activating enzyme 5	Uba5	0.96633	-0.0494121	3	3	1	1
B1AZI6;E9Q5E2	3;1	NADH dehydrogenase [ubiquinone] 1 beta subcomplex subunit 7	Ndufb7	0.96633	-0.0494121	2	2	2	3
Q9CR47	2	Serine/threonine-protein phosphatase PP1-gamma catalytic subunit	Ppp1cc	0.96638	-0.0493375	2	5	6	5
P36552	6	Aminoacyl tRNA synthase complex-interacting multifunctional protein 1;Endothelial monocyte-activating polypeptide 2	Aimp1	0.96644	-0.0492479	4	6	8	5
Q9CW03	23	Zyxin	Zyx	0.96696	-0.0484719	5	5	4	3
P55264-2;P55264	3;3	Ran-specific GTPase-activating protein	Ranbp1	0.96717	-0.0481586	2	3	4	4
Q9R0E2;A8Y5E6;F6WNR1	5;1;1	Ubiquinone biosynthesis protein COQ9, mitochondrial	Coq9	0.96755	-0.0475919	1	2	3	2
A0A0A0MQH5	2	5-oxoprolinase	Oplah	0.96763	-0.0474726	4	2	7	4
P68254-2;P68254;F6YY69;F6VW30	5;5;4;4	Tyrosine-protein phosphatase non-receptor type 9	Ptpn9	0.9677	-0.0473682	0	2	2	2
C0HKD9;C0HKD8	2;2	Ubiquitin conjugation factor E4 A	Ube4a	0.96774	-0.0473086	1	1	1	1
P62702;V9GWY0	9;3	14-3-3 protein gamma;14-3-3 protein gamma, N-terminally processed	Ywhag	0.96775	-0.0472937	11	12	12	12
A2A547;P84099	4;4	Eukaryotic translation initiation factor 3 subunit I	Eif3i	0.96775	-0.0472937	4	7	9	8
A0A140LJ59;Q9DBZ5;Q3TY56;Q9DBZ5-2	2;2;1;1	Alpha-enolase	Eno1	0.96801	-0.0469061	22	21	21	20
J3QK52;Q8BHX6	7;5	UDP-glucuronosyltransferase 1-6	Ugt1a6;Ugt1a6b	0.96806	-0.0468316	4	3	3	3
Q5EBG8	1	NADH dehydrogenase [ubiquinone] 1 beta subcomplex subunit 8, mitochondrial	Ndufb8	0.96809	-0.0467869	1	3	3	2
Q3TIU4	6	ARF GTPase-activating protein GIT1	Git1	0.96814	-0.0467124	1	1	1	1
Q6ZQI3	2	V-type proton ATPase subunit D	Atp6v1d	0.96844	-0.0462654	1	1	3	3
Q9QZL0;E9PZP3	6;5	Coiled-coil domain-containing protein 91	Ccdc91	0.96852	-0.0461463	1	1	1	1
Q60692	3	Nucleolar RNA helicase 2	Ddx21	0.96877	-0.0457739	6	6	11	10
J3KMM6;A0A0R4J174;Q9QZH6	1;1;1	Exportin-1	Xpo1	0.96878	-0.045759	7	8	9	10
Q3TYL7;Q9QYJ3	4;4	Dipeptidyl peptidase 1;Dipeptidyl peptidase 1 exclusion domain chain;Dipeptidyl peptidase 1 heavy chain;Dipeptidyl peptidase 1 light chain	Ctsc	0.96882	-0.0456994	2	0	1	0
Q8BIQ5;Q8BIQ5-2;A2AEK1;A2AEK3;F6ZKC7;A2AEJ8	9;8;7;4;4;3	Carnitine O-palmitoyltransferase 1, liver isoform	Cpt1a	0.96886	-0.0456399	4	4	3	4
Q6PFB2;Q8VE37;A2CER2	6;6;2	Elongation factor G, mitochondrial	Gfm1	0.96888	-0.0456101	4	2	2	1
Q9CR09;M0QWS4	4;3	Ras-related protein Rab-7a	Rab7a	0.96903	-0.0453868	9	9	9	9
H7BX01;P58281;P58281-2;E0CXD1;F6U775	5;5;5;3;1	Chromatin target of PRMT1 protein	Chtop	0.96908	-0.0453123	2	2	5	4
Q5SSW2	4	Eukaryotic translation initiation factor 3 subunit M	Eif3m	0.96927	-0.0450295	3	5	4	2
D3YWF6;Q7TQI3;D3Z7K0	4;4;2	Unconventional myosin-Ib	Myo1b	0.96929	-0.0449997	3	4	8	7
D3Z6X3;D3Z6X4;E9QA46;Q9QXY9	2;2;2;2	Vacuolar protein sorting-associated protein 29	Vps29	0.96963	-0.0444938	2	3	3	4
Q9JJF3	7	Protein SET	Set	0.96986	-0.0441516	6	5	6	5
A0A087WRY3;Q80XU3	1;1	Iron-sulfur cluster assembly enzyme ISCU, mitochondrial	Iscu	0.9699	-0.0440921	0	1	3	2
Q61733	3	Synapsin-2	Syn2	0.97009	-0.0438095	2	0	2	0
Q3TXS7;J3QN38	9;1	Mitochondrial Rho GTPase 1	Rhot1	0.97009	-0.0438095	1	2	1	0
Q5SUF2;Q5SUF2-3;Q5SUF2-2;F8WGA8	3;3;3;1		Trak2	0.9701	-0.0437946	0	0	1	1
Q6ZWZ6;F7AEH4;P63323	1;1;1	Apoptotic chromatin condensation inducer in the nucleus	Acin1	0.97011	-0.0437798	13	10	15	12
Q8BZN7;Q569Z6;F6YSQ2	4;4;1	Long-chain fatty acid transport protein 1	Slc27a1	0.97015	-0.0437203	3	2	3	2
Q9Z204-4;Q9Z204-3;Q9Z204-2	3;3;3	T-complex protein 1 subunit zeta	Cct6a	0.97017	-0.0436905	10	11	13	12
Q8BSN6;O70480;A0A0A6YY66	3;3;1	ADP/ATP translocase 2;ADP/ATP translocase 2, N-terminally processed	Slc25a5	0.97026	-0.0435567	13	14	14	15
P70404	4	Cytochrome c1, heme protein, mitochondrial	Cyc1	0.97055	-0.0431256	5	5	6	5
Q6ZQL4	6	Matrin-3	Matr3	0.97061	-0.0430364	14	13	17	14
Q9EPU0-2;Q9EPU0	13;12	Arf-GAP with GTPase, ANK repeat and PH domain-containing protein 3	Agap3	0.97069	-0.0429175	0	1	2	1
Q9CSH3	10	Fermitin family homolog 2	Fermt2	0.97079	-0.0427688	6	6	11	8
P19253;A0A1B0GSB2;A0A1B0GSQ6;A0A1B0GS68;A0A1B0GSC2;A0A1B0GRH1;A0A1B0GSL5;A0A1B0GSJ2;A0A1B0GT00;A0A1B0GTA1;A0A1B0GQW6;A0A1B0GSF0;A0A140T8K2	7;6;6;6;4;4;3;3;3;3;2;2;1	GTP-binding protein 1	Gtpbp1	0.9709	-0.0426054	1	1	1	1
P14152	3	Kininogen-1;Kininogen-1 heavy chain;Bradykinin;Kininogen-1 light chain	Kng1	0.97091	-0.0425905	3	3	5	4
Q9CZY3;B7ZBY7;B7ZBY6;Q9CZY3-2;B2KF55	5;4;3;3;1	Polypyrimidine tract-binding protein 1	Ptbp1	0.97091	-0.0425905	12	13	13	12
P97379-2;P97379;A0A0J9YUY8;A0A0J9YTQ8	3;3;1;1	Glutathione synthetase	Gss	0.97149	-0.0417289	0	3	2	2
Q99LF4	8	Ubiquitin-like modifier-activating enzyme 6	Uba6	0.97159	-0.0415805	1	0	2	0
Q8BKC5;Q8BKC5-2	9;6	Coronin-1C	Coro1c	0.97162	-0.0415359	4	1	4	2
P97470;A0A0U1RQ43;A0A0U1RPR5;A0A0U1RPK2;A0A0U1RQ12	5;1;1;1;1	Low molecular weight phosphotyrosine protein phosphatase	Acp1	0.97167	-0.0414617	2	2	3	3
E9Q317;O55128;D3YY73;D3YY55;D3Z2N9	2;2;1;1;1	1-phosphatidylinositol 4,5-bisphosphate phosphodiesterase gamma-2	Plcg2	0.9717	-0.0414171	1	1	1	0
P43274	3		Gm14743	0.97172	-0.0413874	11	9	8	10
S4R1L5;S4R2P8;O88738-3;O88738-2;O88738;S4R268;S4R1S3;REV__S4R268;J3QP64;REV__S4R1L5;REV__O88738-3;REV__S4R2P8;REV__O88738-2;REV__O88738	10;10;10;10;10;3;1;1;1;1;1;1;1;1	Sister chromatid cohesion protein PDS5 homolog A	Pds5a	0.97191	-0.0411054	5	8	6	6
A0A0R4J1Q0;G5E896;D6RE33;Q3UJB9-2;Q3UJB9;F6ZJ27	15;15;14;14;14;3		Agl	0.97199	-0.0409866	1	2	2	2
E9PUW7;Q9EPK7;Q9EPK7-2	7;7;5	Isocitrate dehydrogenase [NADP], mitochondrial	Idh2	0.97199	-0.0409866	14	14	15	16
S4R164;Q80W00-2;Q80W00	1;1;1	Ral GTPase-activating protein subunit alpha-1	Ralgapa1	0.972	-0.0409718	1	1	1	1
E9QAJ9;Q3UIA2-3;Q3UIA2-4;Q3UIA2-2;Q3UIA2;A0A0U1RNM6	6;6;5;5;5;3	Glutamate dehydrogenase 1, mitochondrial	Glud1	0.972	-0.0409718	14	14	18	12
Q9D2V7;G3X9L5;E9PYU1	12;3;3	COP9 signalosome complex subunit 5	Cops5	0.97202	-0.0409421	4	2	3	4
A2AFI3;Q9WV02-2;Q9WV02;A2AFI4	5;5;5;4	Mitochondrial import receptor subunit TOM34	Tomm34	0.97213	-0.0407788	4	4	7	4
A2AL12;Q8BG05	7;7	T-complex protein 1 subunit delta	Cct4	0.97217	-0.0407195	11	9	12	11
A2AW05;Q08943;Q08943-2	8;8;8	Methyl-CpG-binding protein 2	Mecp2	0.97217	-0.0407195	12	11	11	12
O70475	2	Vinculin	Vcl	0.97219	-0.0406898	31	36	38	35
Q8K2Y7	2	Catenin beta-1	Ctnnb1	0.97223	-0.0406304	13	13	14	13
Q5SQB0;Q61937;Q9DAY9;Q5SQB5	3;3;2;2	GTPase NRas	Nras	0.97255	-0.0401557	3	3	4	3
F6RJ39;Q9JIX8-4;Q9JIX8;B8JJ91;Q9JIX8-3;Q9JIX8-2;Q52KR6;B8JJ92;B8JJ89;F6Q8C0;B8JJ90	9;9;9;5;5;5;4;4;2;1;1	Nck-associated protein 1	Nckap1	0.97296	-0.0395476	7	4	5	7
F6ZDS4;Q7M739;F6RX08	26;25;3	Carnitine O-palmitoyltransferase 2, mitochondrial	Cpt2	0.97303	-0.0394438	4	6	4	4
O88543;F6YCA7;D3Z036	5;2;1	Bcl-2-like protein 13	Bcl2l13	0.97315	-0.0392659	2	3	2	2
P34022;H7BX22	4;3	E3 ubiquitin-protein ligase TRIM33	Trim33	0.97318	-0.0392214	1	2	1	1
E9QQ10;Q70FJ1-3;Q70FJ1-2;Q70FJ1	4;4;4;4	L-lactate dehydrogenase;L-lactate dehydrogenase A chain	Ldha	0.97321	-0.039177	13	15	14	14
Q6P542	11	Sorbin and SH3 domain-containing protein 1	Sorbs1	0.97326	-0.0391028	7	8	10	7
Q8JZN5;A0A0G2JF25	5;1	ATP synthase subunit delta, mitochondrial	Atp5d	0.97372	-0.0384211	1	1	2	2
B2M1R6;P61979-2;H3BKD0;H3BK96;Q8BT23;H3BJ43;H3BKI8;H3BLP7	14;14;10;8;6;5;5;3	Proteasome subunit alpha type-5	Psma5	0.97377	-0.038347	7	5	6	7
D3Z3A0;Q9DCL8	2;2	Endoplasmic reticulum resident protein 44	Erp44	0.97381	-0.0382878	4	6	7	6
A0A0U1RNJ1;P19096	32;32	Sorting and assembly machinery component 50 homolog	Samm50	0.9739	-0.0381545	5	6	6	4
Q9Z2I8-2;Q9Z2I8;A0A0N4SWD1	3;3;1	Mimitin, mitochondrial	Ndufaf2	0.97391	-0.0381396	1	1	1	1
Q9WUP7;A0A087WP81;Q9WUP7-2;A0A087WRL3	8;7;7;6	Protein LSM12 homolog	Lsm12	0.97437	-0.0374584	2	2	3	2
P97377-2;P97377	4;4	NADH dehydrogenase [ubiquinone] 1 beta subcomplex subunit 6	Ndufb6	0.97451	-0.0372511	1	2	1	2
Q8BL97-3;Q8BL97-4;Q8BL97-2;Q8BL97;A2A4X6	4;4;4;3;1	Serine/threonine-protein phosphatase 2A 65 kDa regulatory subunit A alpha isoform	Ppp2r1a	0.97455	-0.0371919	13	13	14	13
P63276	4	Prohibitin	Phb	0.97475	-0.0368958	9	8	10	10
Q9QUR7	4	Glycerol-3-phosphate dehydrogenase 1-like protein	Gpd1l	0.97501	-0.0365111	5	3	4	5
Q9D1L9;G3UW70	2;1	NEDD8 ultimate buster 1	Nub1	0.97505	-0.0364519	2	1	1	0
Q9Z120;D3Z7D2	4;2	Myelin protein P0	Mpz	0.9752	-0.03623	5	4	6	4
E9Q4Q2;D3YZC9;D3YZD0;Q64213-2;Q64213-3;Q64213;D3YVH4;F8WHF9	9;9;9;9;9;9;6;2	Vinexin	Sorbs3	0.97522	-0.0362004	1	4	3	3
E9QN08;Q80T06;P57776;D3YUQ9;A0A0R4J1E2;P57776-3;D3YZT9;Q91VK2;D3YY68	7;7;7;6;6;6;5;5;3	Mothers against decapentaplegic homolog 4	Smad4	0.97544	-0.035875	1	1	1	1
Q61074;A0A0J9YVG0;A0A0J9YV96;A0A0J9YUB0	3;2;1;1	Nesprin-1	Syne1	0.97554	-0.0357271	2	2	3	2
Q8VDW0;Q8VDW0-2;G3UXI6;D6RHT5	12;6;3;3	45 kDa calcium-binding protein	Sdf4	0.97557	-0.0356827	1	1	3	3
P61222	6	UPF0568 protein C14orf166 homolog		0.97566	-0.0355496	3	4	6	6
F8WJD4;Q80X82;S4R2Q3;F6UJ99;D3Z2M2	6;6;2;1;1	Regulator of microtubule dynamics protein 3	Rmdn3	0.97574	-0.0354313	3	4	4	4
Q3TGU7;P50580;P50580-2	5;5;4	Proliferating cell nuclear antigen	Pcna	0.97576	-0.0354018	1	3	4	3
Q3UMU9-4;Q3UMU9-2;Q3UMU9;Q3UMU9-3	1;1;1;1	Ras GTPase-activating-like protein IQGAP1	Iqgap1	0.9758	-0.0353426	31	36	47	41
G3X926;S4R1Y5;Q9JJ80;S4R2R2;S4R2H5	5;4;4;2;2	KH domain-containing, RNA-binding, signal transduction-associated protein 3	Khdrbs3	0.97587	-0.0352391	2	1	4	2
Q5EBP8;P49312;P49312-2	8;8;7	Biliverdin reductase A	Blvra	0.97602	-0.0350174	4	3	4	4
F7B5B5;Q8VHM5;A2AW41	7;7;4	Bifunctional glutamate/proline--tRNA ligase;Glutamate--tRNA ligase;Proline--tRNA ligase	Eprs	0.97605	-0.034973	17	18	29	25
P50637;A0A140LIU9	2;1	26S proteasome non-ATPase regulatory subunit 7	Psmd7	0.97623	-0.034707	4	4	5	6
Q3V441	2	60S ribosomal protein L30	Rpl30	0.97623	-0.034707	5	5	6	5
Q61249	3	Ankyrin-3	Ank3	0.97645	-0.0343819	7	13	17	11
Q60972	2	Sorting nexin-1	Snx1	0.97661	-0.0341455	9	8	9	7
P63037;B1AXY0;B1AXY1;B1AXX9	6;4;4;2	GON-4-like protein	Gon4l	0.97684	-0.0338058	1	1	0	1
Q9CQR6;A0A0N4SVL9;A0A0N4SVE2	3;2;1	Moesin	Msn	0.97702	-0.03354	12	16	22	19
D3Z1T8;D3Z767;Q9D6K7-2;Q9D6K7	1;1;1;1		Nup205	0.97706	-0.0334809	2	4	2	3
P14148;F6XI62	8;7	Multidrug resistance-associated protein 1	Abcc1	0.97717	-0.0333185	3	5	5	3
Q80U93	7	Signal recognition particle receptor subunit alpha	Srpr	0.9773	-0.0331266	4	5	5	6
Q91YZ8;A3KFU5;A3KFU8;Q6PHQ9;D3Z5M2;V9GXG3	5;5;5;5;4;2	Membrane primary amine oxidase	Aoc3	0.97736	-0.033038	4	2	7	4
Q6NZR5;G3UYT1	10;1	Lymphocyte-specific protein 1	Lsp1	0.97741	-0.0329642	2	3	4	2
A0A1B0GS58;Q9CQM9;A0A1B0GSD3;A0A1B0GT04	4;4;1;1	GTP:AMP phosphotransferase AK3, mitochondrial	Ak3	0.97741	-0.0329642	5	5	8	8
P46061	4	Serine/threonine-protein phosphatase PGAM5, mitochondrial	Pgam5	0.97757	-0.0327281	2	2	4	3
P61080;Q6ZWY6	2;1	Histone H1.2	Hist1h1c	0.97775	-0.0324625	6	9	10	9
Q9DBY8	9		Tpm3-rs7	0.97805	-0.0320199	13	12	15	12
P62320;A0A1W2P7K5	3;2	Extended synaptotagmin-1	Esyt1	0.97836	-0.0315627	5	7	11	6
A0A0R4J0V5;P08775	15;15	NADH dehydrogenase [ubiquinone] flavoprotein 1, mitochondrial	Ndufv1	0.97849	-0.031371	3	3	7	8
P61164	3	Early endosome antigen 1	Eea1	0.97876	-0.030973	4	10	12	5
E9QKZ2;Q91YE6;E0CXB2;F6TLX3	7;7;5;1	Tubulin beta-6 chain	Tubb6	0.97889	-0.0307813	11	10	11	10
Q921N6;H3BLJ6;Q921N6-2	10;3;3	60S ribosomal protein L3	Rpl3	0.97908	-0.0305013	6	9	9	10
Q8JZR0	4	Pirin	Pir	0.97919	-0.0303393	3	1	3	0
H3BKW0;H3BJ30;H3BJW3;Q6NVF9	3;3;3;3	E3 ubiquitin/ISG15 ligase TRIM25	Trim25	0.9792	-0.0303245	1	3	4	1
E0CY88;P56395;G5E850	3;3;2	Serine/arginine repetitive matrix protein 2	Srrm2	0.9792	-0.0303245	4	9	8	11
Q3TN85;Q8CAP3;P54726;F6YL88	3;3;3;1	Epidermal growth factor receptor substrate 15-like 1	Eps15l1	0.97926	-0.0302361	5	6	8	4
P15532	6	Keratin, type II cytoskeletal 2 oral	Krt76	0.97929	-0.0301919	7	12	4	4
A0A0A6YVS2;Q921L3	2;2	U1 small nuclear ribonucleoprotein 70 kDa	Snrnp70	0.97933	-0.030133	5	6	8	8
P62317	3	RNA-binding protein FUS	Fus	0.97937	-0.0300741	6	8	8	9
P00397	1	40S ribosomal protein S15a	Rps15a	0.97942	-0.0300004	2	2	3	2
P62918	5	AP-2 complex subunit mu	Ap2m1	0.97943	-0.0299857	5	7	7	5
Q5PR72;Q3TXZ6;A0A1B0GRJ9;F7D3W5;Q922S4	3;3;3;3;3	Cytochrome b-c1 complex subunit 2, mitochondrial	Uqcrc2	0.97949	-0.0298973	11	11	15	15
A0A1D5RM85;P62717;A0A1D5RME4;A0A1D5RLW5;A0A1D5RM79;A0A1D5RMC7	4;4;3;3;2;1	Serine palmitoyltransferase 1	Sptlc1	0.97952	-0.0298531	1	1	1	1
O88569;O88569-2;O88569-3;A0A0N4SUM2	9;8;7;2	3-hydroxyisobutyrate dehydrogenase, mitochondrial	Hibadh	0.97968	-0.0296175	5	5	6	7
Q6ZWQ7	1	Microsomal glutathione S-transferase 3	Mgst3	0.97976	-0.0294997	2	1	1	1
Q6P4T2	28	Heterogeneous nuclear ribonucleoprotein D0	Hnrnpd	0.9798	-0.0294408	7	9	9	8
A0A0G2JGD2;P07091	3;2	Brain-specific angiogenesis inhibitor 1-associated protein 2-like protein 1	Baiap2l1	0.9798	-0.0294408	1	2	3	1
G3X9B1	7	Redox-regulatory protein FAM213A	Fam213a	0.97992	-0.0292641	5	6	6	7
G5E866;Q99NB9;A0A087WNS2	18;18;3	Serine/threonine-protein kinase PAK 2;PAK-2p27;PAK-2p34	Pak2	0.98002	-0.0291169	6	5	8	6
Q8CB77	3	Tropomodulin-2	Tmod2	0.98014	-0.0289403	0	1	4	2
Q62347;A0A087WRI6;Q01147-2;Q01147	2;2;2;2	Cell surface glycoprotein MUC18	Mcam	0.98027	-0.0287489	5	5	5	4
Q569Z5;F8WHR6;Q569Z5-2	12;10;10		Rap1gds1	0.98029	-0.0287195	6	4	6	9
Q64152;Q64152-2	2;1	E3 ubiquitin-protein ligase UBR3	Ubr3	0.98036	-0.0286165	0	1	3	0
Q63850	3	Transmembrane anterior posterior transformation protein 1	Tapt1	0.98048	-0.0284399	0	1	2	1
Q91VD9;A0A087WQ77	9;1	Ras-related protein Ral-B	Ralb	0.98066	-0.0281751	2	3	3	2
H3BKM2;Q80YV2;Q80YV2-2;D3Z3D0;D3Z0B2	5;5;4;3;1	Coiled-coil domain-containing protein 40	Ccdc40	0.98091	-0.0278073	0	1	1	1
CON__Q3T052	3	Zinc finger protein castor homolog 1	Casz1	0.98092	-0.0277926	2	0	1	0
Q8CI71-2;Q8CI71-3;Q8CI71	3;3;3	Neurofilament light polypeptide	Nefl	0.98111	-0.0275132	2	3	5	1
Q9CZU3	7	cAMP-dependent protein kinase type II-beta regulatory subunit	Prkar2b	0.98155	-0.0268663	5	6	6	5
B9EJ54;A0A0J9YUD5;E9Q880	13;13;2	26S proteasome non-ATPase regulatory subunit 1	Psmd1	0.98167	-0.02669	12	10	17	12
P99024;A0A1D5RM76	15;1	Protein RUFY3	Rufy3	0.98171	-0.0266312	4	0	4	5
Q8CGY8	9	Coatomer subunit beta	Copb1	0.98178	-0.0265283	13	12	14	16
A0A0R4J0T4;Q5D0E0;O88351;Q3U141;F6ULQ4;F6XPL0	9;9;9;5;2;1	GTP-binding protein Rheb	Rheb	0.98192	-0.0263226	2	1	1	1
Q9CWJ9	13		Myl12a	0.98198	-0.0262345	6	6	8	6
Q5SWD9-2;Q5SWD9	4;4	Atlastin-3	Atl3	0.98203	-0.026161	5	7	9	4
P61979-3;P61979;H3BLL4	14;14;8	Leucine-rich repeat-containing protein 47	Lrrc47	0.98226	-0.0258231	5	4	5	3
Q3UJB0	12	Lysosomal acid phosphatase	Acp2	0.98235	-0.025691	0	0	1	1
P32067;D6RI87;A2AR07;F6SXM5	4;3;3;1	Smad nuclear-interacting protein 1	Snip1	0.98239	-0.0256322	1	1	1	2
Q8BUY5	3		Gm4312;Gm4305;Gm4302	0.98246	-0.0255294	1	2	2	0
Q8C3X8	2	Manganese-transporting ATPase 13A1	Atp13a1	0.98251	-0.025456	2	3	4	4
Q9Z1M8	2	Cap-specific mRNA (nucleoside-2-O-)-methyltransferase 1	Cmtr1;Gm28043	0.98255	-0.0253973	1	2	1	1
Q9CQ25	2	Myb-binding protein 1A	Mybbp1a	0.98257	-0.0253679	8	12	14	11
Q9D2E2;F6ZMT3;Q9D2E2-2	2;1;1	Ubiquitin-like domain-containing CTD phosphatase 1	Ublcp1	0.98271	-0.0251624	2	1	2	0
Q9CZE3;A0A140LHK2;E9QLQ7;Q91YQ1;Q8QZZ8	4;1;1;1;1	Cytochrome b-c1 complex subunit Rieske, mitochondrial;Cytochrome b-c1 complex subunit 11	Uqcrfs1	0.9828	-0.0250302	2	3	2	3
Q6NZB0;F6TQL3;F6QIL6;D3Z4I5;A2ALF3;A2ALF0;E9PZT4	7;5;4;4;4;3;2	Myosin light polypeptide 6	Myl6	0.98288	-0.0249128	7	8	7	7
Q80UG1-2	1	AP-1 complex subunit beta-1	Ap1b1	0.98291	-0.0248688	15	13	17	17
Q8BQ47;D3Z0T5	5;3	Eukaryotic initiation factor 4A-II;Eukaryotic initiation factor 4A-II, N-terminally processed	Eif4a2	0.98307	-0.0246339	11	11	12	14
P52633;D3YU28	6;3	Electron transfer flavoprotein subunit alpha, mitochondrial	Etfa	0.98309	-0.0246046	10	9	9	10
P62242	5	Sulfhydryl oxidase 1	Qsox1	0.9832	-0.0244432	0	2	5	4
Q3UMB9;A0A1W2P6V9	7;1	Kinesin-like protein;Kinesin-like protein KIF21A	Kif21a	0.98334	-0.0242378	5	4	3	1
E9PY85;Q99L28;G3UZF1;G3UW80	3;3;2;1	116 kDa U5 small nuclear ribonucleoprotein component	Eftud2	0.98343	-0.0241057	9	10	15	12
P62305	1	Elongation factor 1-alpha 1	Eef1a1	0.98353	-0.023959	20	19	21	20
Q99PU8-2;Q99PU8;A0A0G2JGL8;Q99PU8-3;A0A0G2JGU3;A0A0G2JGD9;A0A0G2JE53	7;7;6;6;1;1;1	Adapter molecule crk	Crk	0.98364	-0.0237977	4	9	4	5
Q9D1J3;A0A1W2P7G2;A0A1W2P6N2	5;3;3	Catenin alpha-1	Ctnna1	0.98373	-0.0236657	20	20	27	19
Q62318;Q62318-2	14;7	Malectin	Mlec	0.98379	-0.0235777	3	6	9	5
Q8VDP4	10	ATP-dependent (S)-NAD(P)H-hydrate dehydratase	Carkd	0.98408	-0.0231525	6	6	8	7
Q9ERS2	6	Cathepsin D	Ctsd	0.98447	-0.0225809	7	4	7	7
Q9Z2U0;Q9CWH6	5;1	Heterochromatin protein 1-binding protein 3	Hp1bp3	0.98456	-0.022449	11	18	17	14
Q8BJY1;F7BA91	9;2	Protein phosphatase 1 regulatory subunit 21	Ppp1r21	0.98476	-0.0221559	1	1	2	1
A0A1W2P7I5;A0A1W2P6P1;Q8BJU0-2;Q8BJU0	3;3;3;3	LYR motif-containing protein 4	Lyrm4	0.98478	-0.0221266	1	0	2	1
P17742;A0A1L1SST0;A0A1L1SRX5;F8VPN3	6;3;2;2		Plcb4	0.98499	-0.021819	0	1	2	1
A0A087WPE4;A0A087WQE6;P83940	1;1;1	Protein RRP5 homolog	Pdcd11	0.98517	-0.0215554	0	1	4	0
A0A0G2JDI4;O09172;H3BJA3	2;2;1	60 kDa heat shock protein, mitochondrial	Hspd1	0.98518	-0.0215408	17	19	21	22
CON__Q0IIK2;CON__Q29443	7;6	Kinesin-like protein;Kinesin-like protein KIF3A	Kif3a	0.98524	-0.0214529	1	1	2	2
P0DN34	1	Lamina-associated polypeptide 2, isoforms beta/delta/epsilon/gamma;Lamina-associated polypeptide 2, isoforms alpha/zeta	Tmpo	0.9853	-0.021365	9	11	11	10
P30416;F6S2D5;F7CAT1	10;5;3	Cyclic AMP-responsive element-binding protein 1	Creb1	0.98561	-0.0209112	1	1	0	2
Q91VJ4	1	26S proteasome non-ATPase regulatory subunit 13	Psmd13	0.98563	-0.0208819	7	4	10	10
A0A1W2P7H9;A0A1W2P7T3;P84089;G3UW85	2;2;2;1	Brain-specific angiogenesis inhibitor 1-associated protein 2	Baiap2	0.98572	-0.0207502	0	0	2	1
Q99K48;Q99K48-2;B1AXT0	15;5;1	Ubiquilin-1	Ubqln1	0.98572	-0.0207502	3	3	7	4
Q91VM5;S4R1F6	6;1	Oxidoreductase NAD-binding domain-containing protein 1	Oxnad1	0.98575	-0.0207063	1	0	1	1
Q9CPT5;D3Z7M5	5;4	Dihydrolipoyllysine-residue acetyltransferase component of pyruvate dehydrogenase complex, mitochondrial	Dlat	0.98576	-0.0206917	11	10	11	9
Q9CQE3	1	Lysine--tRNA ligase	Kars	0.9858	-0.0206331	7	8	11	11
P97825	4	Down syndrome critical region protein 3 homolog	Dscr3	0.98589	-0.0205014	1	1	2	1
Q9DAK9	3	Dynactin subunit 4	Dctn4	0.9859	-0.0204868	1	2	2	1
Q62167;P16381	16;11	N-alpha-acetyltransferase 50	Naa50	0.98592	-0.0204575	0	1	3	2
B2RXM2;J3QNY1;Q8BG05-2;A2AL13	6;6;6;2	Septin-9	2019-09-09	0.98626	-0.0199601	8	9	9	7
Q9Z2U1	3	Proteasome assembly chaperone 1	Psmg1	0.98632	-0.0198723	2	2	2	3
P41241;A0A1L1SR46;A0A1L1STA1;A0A1L1SQQ5	3;2;2;1	Immunoglobulin superfamily member 8	Igsf8	0.9864	-0.0197553	1	0	1	2
Q9D287;D6RGA5;D6RHR7	5;3;1	Dipeptidyl peptidase 8	Dpp8	0.98647	-0.0196529	0	1	1	0
M0QWU8;P31786	1;1	V-type proton ATPase catalytic subunit A	Atp6v1a	0.98654	-0.0195505	13	15	19	15
Q8BZW8	3	Latexin	Lxn	0.98662	-0.0194336	2	2	3	2
B2KF35;P47811-2;P47811;B2KF34;P47811-4	3;3;3;2;2	ATP-dependent RNA helicase DDX42	Ddx42	0.98663	-0.0194189	3	1	4	1
D3YTZ9;Q8BPM6-3;Q8BPM6	1;1;1	26S proteasome non-ATPase regulatory subunit 3	Psmd3	0.98702	-0.0188488	5	8	14	11
E9PWG6	7	NADH dehydrogenase [ubiquinone] 1 beta subcomplex subunit 4	Ndufb4	0.98718	-0.0186149	3	2	3	3
Q921M3;Q921M3-2	16;13	Putative RNA-binding protein Luc7-like 2	Luc7l2	0.98733	-0.0183957	4	4	5	4
F7CXG9;Q9D1P0	2;2	Cyclin-dependent kinase inhibitor 1B	Cdkn1b	0.98736	-0.0183519	2	1	2	1
E9PUB7;Q2YDW2;D3YX87;Q2YDW2-2	6;6;5;4	Phosphoserine aminotransferase	Psat1	0.98742	-0.0182642	4	5	6	6
A2AM65;Z4YKA3;Z4YKB8;Q3TEA8-3;Q3TEA8-2;Q3TEA8	3;3;3;3;3;3	Polyadenylate-binding protein 1	Pabpc1	0.98746	-0.0182058	15	13	20	19
Q8BHL8	4	Phosphate carrier protein, mitochondrial	Slc25a3	0.98766	-0.0179136	7	10	10	11
Q923D4	1	Dynamin-1	Dnm1	0.98769	-0.0178698	4	7	9	7
P62141;A0A0J9YUU8;A0A0J9YUG2	8;2;1	Lipase maturation factor;Lipase maturation factor 1	Lmf1	0.98769	-0.0178698	1	1	1	2
H7BX26;Q6A065;A0A0A6YXK7;Q6A065-3;A0A0A6YVZ3;A0A0A6YX99;Q6A065-2	7;7;6;5;4;4;1	Transcription elongation factor A protein-like 5;Transcription elongation factor A protein-like 3	Tceal5;Tceal3;Tceal6	0.98769	-0.0178698	1	1	2	1
E9QAI5;B2RQC6;G3UWN2;B2RQC6-2;E9QAT6;F6S3Z3	39;39;37;37;18;4	Apoptosis-inducing factor 1, mitochondrial	Aifm1	0.98786	-0.0176215	8	12	13	12
Q3UYV9	8	26S protease regulatory subunit 6A	Psmc3	0.98787	-0.0176069	9	10	14	12
Q99KG3-2;Q99KG3-3;Q99KG3	5;4;4	DNA ligase;DNA ligase 3	Lig3	0.9879	-0.0175631	1	2	1	1
D6RG65;A6H630-4;A6H630-2;A6H630	1;1;1;1	Keratin, type I cytoskeletal 23	Krt23	0.98806	-0.0173294	6	8	7	7	+
F8WHY8;E9PX23;Q8K4B0	6;6;6	Cell division control protein 42 homolog	Cdc42	0.98807	-0.0173148	4	6	4	3
Q9CQJ8	3	Heterogeneous nuclear ribonucleoprotein A0	Hnrnpa0	0.98808	-0.0173002	4	5	5	4
B1ATZ0;B1ATZ1;Q3UMA3;Q99LI8;F6VV02;B1ATY9	4;4;4;4;2;1	COP9 signalosome complex subunit 6	Cops6	0.98821	-0.0171104	1	1	3	1
Q9CQ75	3	Sister chromatid cohesion protein PDS5 homolog B	Pds5b	0.98824	-0.0170666	4	10	10	6
P45878	1	Signal transducer and activator of transcription 5B	Stat5b	0.98831	-0.0169645	3	1	2	2
Q61102	5	Rab GDP dissociation inhibitor beta	Gdi2	0.98833	-0.0169353	14	16	20	18
Q9D753;F6SGT4;D3YYN3	2;1;1	UPF0577 protein KIAA1324	5330417C22Rik;Kiaa1324	0.98892	-0.0160743	0	0	1	1
Q5FWX7;E9Q6C1;F6UHR6;E9PXZ2;A0A0A6YXH3;A2A8Z1-2;A2A8Z1	1;1;1;1;1;1;1	F-actin-capping protein subunit alpha-2	Capza2	0.98899	-0.0159722	9	10	9	9
Q8BZA9;A0A0J9YV11	5;1	DnaJ homolog subfamily C member 10	Dnajc10	0.98902	-0.0159284	2	3	4	3
O35381;D3YYE1;D3Z7M9	2;1;1	Coatomer subunit zeta-2	Copz2	0.98913	-0.015768	1	0	2	1
Q08857;A0A0G2JFB7	3;1	Serine/arginine-rich splicing factor 5	Srsf5	0.98916	-0.0157242	2	4	5	5
Q6P9J9	4	Hydroxyacyl-coenzyme A dehydrogenase, mitochondrial	Hadh	0.98918	-0.015695	3	3	4	4
G3X9H7;Q8R1S4-2;Q8R1S4	3;3;3	WD repeat-containing protein 1	Wdr1	0.98921	-0.0156513	12	16	19	16
P60122	5	U6 snRNA-associated Sm-like protein LSm2	Lsm2	0.98922	-0.0156367	2	2	2	2
Q6ZWV7;G3UWD7	2;1	Guanine nucleotide-binding protein G(q) subunit alpha	Gnaq	0.98923	-0.0156221	5	4	9	6
H7BX95;Q6PDM2-3;Q6PDM2-2;Q6PDM2;F7AI47;F6QXN3	8;8;8;8;3;1	Lys-63-specific deubiquitinase BRCC36	Brcc3	0.98924	-0.0156075	0	1	1	0
P11370	1	Translation initiation factor eIF-2B subunit alpha	Eif2b1	0.98934	-0.0154617	1	0	2	2
D3YYL7;P62274	1;1	Keratin, type I cytoskeletal 17	Krt17	0.98945	-0.0153013	22	24	17	17	+
Q3TF41;Q8BSH9;P28656;E9PW66	4;4;4;3	Putative phospholipase B-like 2;Putative phospholipase B-like 2 28 kDa form;Putative phospholipase B-like 2 40 kDa form;Putative phospholipase B-like 2 15 kDa form	Plbd2	0.98945	-0.0153013	2	1	3	3
D3Z3D2;Q9CQ49	2;2	Short/branched chain specific acyl-CoA dehydrogenase, mitochondrial	Acadsb	0.98951	-0.0152138	3	5	6	2
Q99K28;Q99K28-2	6;6	Acylamino-acid-releasing enzyme	Apeh	0.98952	-0.0151992	2	3	5	3
A2BDW0;P35991	4;4	G kinase-anchoring protein 1	Gkap1	0.98958	-0.0151118	0	1	1	0
P27773;F6Q404	11;2	Ran GTPase-activating protein 1	Rangap1	0.98964	-0.0150243	3	2	5	4
D3YU12;G5E8S7;Q8K2T1-3;Q8K2T1-2;Q8K2T1	6;5;5;5;5		Dut	0.98974	-0.0148785	1	1	1	1
Q91VE6;Q91VE6-2;E0CXU3	5;4;2	GRIP1-associated protein 1	Gripap1	0.98991	-0.0146307	2	1	2	2
Q9CPW7	1	[Pyruvate dehydrogenase (acetyl-transferring)] kinase isozyme 1, mitochondrial	Pdk1	0.99004	-0.0144413	2	0	0	2
E9QAZ2;Q9CZM2;B8JKK2	3;3;2	Histone H1.4	Hist1h1e	0.99011	-0.0143393	8	11	10	8
P36916;P36916-2	7;4	Clathrin light chain B	Cltb	0.99023	-0.0141644	2	5	4	3
A0A0R4J187;P23475	1;1	Serine/threonine-protein kinase/endoribonuclease IRE1;Serine/threonine-protein kinase;Endoribonuclease	Ern1	0.99027	-0.0141062	1	1	0	0
O35130;A0A0N4SUL6	3;2	Sulfotransferase 1 family member D1	Sult1d1	0.99029	-0.014077	4	3	7	5
Q80VR5;G3XA09;O88879-2;O88879	2;2;2;2	General transcription factor IIE subunit 1	Gtf2e1	0.99032	-0.0140333	2	1	2	1
A0A1W2P8F6;Q9JHG7	2;2	Glutamine--fructose-6-phosphate aminotransferase [isomerizing] 1	Gfpt1	0.99037	-0.0139605	6	11	13	9
Q8R3V2;Q8R010	1;1	Swi5-dependent recombination DNA repair protein 1 homolog	Sfr1	0.99068	-0.013509	1	1	1	1
Q9CQZ5	3	Actin-related protein 2/3 complex subunit 2	Arpc2	0.99077	-0.0133779	6	7	10	9
Q9CZX9	3	Microtubule-associated protein RP/EB family member 3	Mapre3	0.99083	-0.0132905	4	1	5	1
A0A0R4J0U7;Q8R395	4;3	26S proteasome non-ATPase regulatory subunit 12	Psmd12	0.99093	-0.0131449	5	4	10	9
F6TN80;D6RE22;D3Z4B0;Q3UIX4;F6RDI8;E9Q6E5	2;2;2;2;2;2	Sorting nexin-4	Snx4	0.99107	-0.0129411	1	1	2	0
Q9WV70	7	Neutral alpha-glucosidase AB	Ganab	0.99108	-0.0129266	9	12	19	16
Q8VEK3-2;Q8VEK3	10;10	Cytochrome c oxidase subunit 5A, mitochondrial	Cox5a	0.99116	-0.0128101	1	1	2	2
G3UZ34;A2AH85;O08810;G3UXK8	7;7;7;2	Histone H4	Hist1h4a	0.99117	-0.0127956	10	10	11	11
Q9Z2X1;Q9Z2X1-2;J3QM80;J3QMT0;J3QP45;J3QMV8	12;9;7;6;3;2	Annexin A1	Anxa1	0.99121	-0.0127374	17	18	17	16
P62827;Q14AA6;Q61820	6;1;1	Aminopeptidase N	Anpep	0.99122	-0.0127228	12	15	17	16
Q8K2D8;Q9JI19	1;1	Proteasome subunit beta type-2	Psmb2	0.99125	-0.0126791	3	4	3	5
P62915	8	60S ribosomal protein L9	Rpl9	0.99151	-0.0123008	5	6	7	7
Q9CWW6	2	Arginine--tRNA ligase, cytoplasmic	Rars	0.99161	-0.0121553	9	12	7	8
A0A1D5RLF2;A0A1D5RLI3;A0A1D5RLY1;A0A1D5RLX7;A0A1D5RLW0;A0A1D5RLU2;Q91WE2;A0A1D5RLD7;A0A1D5RLT4;A0A1D5RLJ3;A0A1D5RM30	4;4;4;4;4;4;4;3;3;3;2	Thioredoxin-related transmembrane protein 2	Tmx2	0.99191	-0.0117189	0	3	2	1
Z4YL78;A0A0R4J0K2;K3W4R5;A2AGT5-2;A2AGT5-3;A2AGT5	1;1;1;1;1;1	NSFL1 cofactor p47	Nsfl1c	0.992	-0.011588	8	9	10	10
Q8VCV2;Q9QYF9;Q8CBD0	3;3;1	Succinyl-CoA ligase [GDP-forming] subunit beta, mitochondrial	Suclg2	0.99234	-0.0110936	10	10	12	11
Q8VE99	5	Ras-related protein Rab-18	Rab18	0.99235	-0.011079	5	5	4	5
Q6ZWZ7;Q9CPR4	2;2	Chromobox protein homolog 1	Cbx1	0.99241	-0.0109918	4	1	4	3
Q9JI11;F7BYZ4	2;1	CCR4-NOT transcription complex subunit 2	Cnot2	0.99252	-0.0108319	1	0	1	1
Q9D0C4;Q9D0C4-2	2;1	Coatomer subunit zeta-1	Copz1	0.99252	-0.0108319	1	2	2	3
Q9D0R4;Q5SVX2	4;3	Bax inhibitor 1	Tmbim6	0.99271	-0.0105558	1	2	2	2
Q7TS64;Q99MK8;F7AEX1;F6QY34;Q8BVT9;Q3UYH7	3;3;1;1;1;1	Nucleolar protein 58	Nop58	0.99271	-0.0105558	4	6	6	5
Q04750	9	Cullin-associated NEDD8-dissociated protein 1	Cand1	0.99279	-0.0104395	17	14	20	14
Q91V89;Q60996-2;Q60996-3;Q60996-4;Q60996	7;1;1;1;1	SAFB-like transcription modulator	Sltm	0.99282	-0.0103959	3	3	4	3
Q640M1;E9Q9S3;Q6EJB6	4;1;1	Cleavage stimulation factor subunit 2	Cstf2	0.99306	-0.0100472	3	3	5	5
Q8VIJ6	14	Ras GTPase-activating protein-binding protein 1	G3bp1	0.99317	-0.00988741	6	8	9	6
Q9EST5;Q9EST5-2	4;4	cAMP-dependent protein kinase type II-alpha regulatory subunit	Prkar2a	0.99339	-0.00956787	6	5	5	4
Q9DCC4	5	Acetyl-CoA acetyltransferase, mitochondrial	Acat1	0.99346	-0.00946621	13	13	14	14
G3X8Y8;Q9QUN7	6;6	AP-2 complex subunit beta;AP complex subunit beta	Ap2b1	0.99354	-0.00935004	18	18	21	16
P61759;Q3TIR6	2;1	Microtubule-associated protein 4	Map4	0.99356	-0.009321	19	22	22	13
Q3U0V1	13	Filamin-interacting protein FAM101B	Fam101b	0.99359	-0.00927744	1	1	1	0
P56183-2;P56183-3;P56183	2;2;2	Tumor suppressor p53-binding protein 1	Tp53bp1;Trp53bp1	0.99364	-0.00920484	9	6	12	4
Q921K2;P11103;A0A0A6YX03;P11103-2	5;3;1;1	ATP-dependent RNA helicase DDX50	Ddx50	0.99364	-0.00920484	2	0	1	0
Q8BUE4;Q8BUE4-2	1;1	Protein CASP;Homeobox protein cut-like;Homeobox protein cut-like 1	Cux1	0.99374	-0.00905966	0	1	4	0
Q9Z0W3;Q9Z0W3-2	7;5	Transgelin-2	Tagln2	0.99388	-0.00885642	11	12	12	12
O08583;O08583-2;Q9JJW6-2	5;4;3	Casein kinase II subunit alpha	Csnk2a1	0.9939	-0.00882739	4	6	6	5
Q543K9;P23492;Q9D8C9	6;6;5	X-ray repair cross-complementing protein 5	Xrcc5	0.99392	-0.00879836	2	2	3	3
Q8K363;F6ZX28	5;3	Dedicator of cytokinesis protein 8	Dock8	0.99392	-0.00879836	1	1	1	1
P97452	14	Protein lunapark	Lnp	0.994	-0.00868224	1	3	1	1
A2AU62;Q64012-2;Q64012;A2AU61;A2AU60	6;6;6;5;4	ES1 protein homolog, mitochondrial	D10Jhu81e	0.99401	-0.00866773	3	5	7	5
Q8R2M2	2	UPF0160 protein MYG1, mitochondrial	Myg1	0.99416	-0.00845004	2	1	3	2
Q9D8T7-2;Q9D8T7;F7DE82;F8WHU8	3;3;1;1	NIF3-like protein 1	Nif3l1	0.99418	-0.00842101	0	0	1	1
Q5SUR0;F6RUL9;G3UY86	20;3;1	Rho-associated protein kinase;Rho-associated protein kinase 2	Rock2	0.99423	-0.00834846	1	1	4	1
Q8R332-4;Q8R332-3;Q8R332-2;Q8R332	2;2;2;2	Apolipoprotein O	Apoo	0.99424	-0.00833395	1	1	3	0
Q91YS8;D3Z368	2;1	Nucleolin	Ncl	0.9945	-0.00795672	18	21	18	21
Q8VHK9	2	Mitotic spindle assembly checkpoint protein MAD1	Mad1l1	0.99454	-0.0078987	1	2	2	1
Q3U9G9;A0A0A6YWS3;A0A0A6YXW3;A0A0A6YXT6;A0A0A6YW01;A0A0A6YY12	5;1;1;1;1;1	cAMP-dependent protein kinase catalytic subunit alpha	Prkaca	0.99455	-0.00788419	2	2	7	4
B2RXS4	14	General transcription factor II-I	Gtf2i	0.9946	-0.00781166	5	11	15	9
Q9CQ69	2	Structural maintenance of chromosomes protein 1B	Smc1b	0.99473	-0.00762311	1	1	0	0
Q9JHU9;A0A1B0GS86	6;1	Eukaryotic translation initiation factor 4 gamma 2	Eif4g2	0.99478	-0.00755059	2	5	7	2
E9Q1T9;Q9ERK4;E9QAX7;F6ZEW4	8;8;5;4	Elongator complex protein 2	Elp2	0.99486	-0.00743458	2	1	0	1
Q8BGB5	1	Enhancer of rudimentary homolog	Erh	0.99498	-0.00726057	2	1	3	3
K3W4Q8;P18572-2;P18572;J3QP71	4;4;4;3	Tyrosine-protein phosphatase non-receptor type 11	Ptpn11	0.99513	-0.00704309	1	1	1	2
A0A1W2P768;P84228;F8WI35	5;5;3	Charged multivesicular body protein 2a	Chmp2a	0.99516	-0.0069996	0	0	1	1
Q9CYH6	5	Eukaryotic translation initiation factor 5	Eif5	0.99522	-0.00691262	3	3	3	2
Q6PGH2	4	Basal cell adhesion molecule	Bcam	0.99531	-0.00678216	5	7	6	4
G3X963;Q8CDM1;E9Q166;Q8CDM1-2	7;6;1;1	Echinoderm microtubule-associated protein-like 2	Eml2	0.99542	-0.00662272	5	6	5	5
CON__Q3SZR3	2	60S ribosomal protein L23	Rpl23	0.99571	-0.00620248	4	2	3	5
A0A023T778;Q9CQL1;P61327;G3UZW7	3;3;3;2	Coatomer subunit gamma-2	Copg2	0.9959	-0.00592721	3	5	5	3
Q61029;Q61029-3;Q61029-2;Q61029-4;Q61033-2	9;8;7;6;4	Clathrin heavy chain;Clathrin heavy chain 1	Cltc	0.99601	-0.00576787	35	40	44	38
P24547;A0A0A6YXS4;A0A0A6YY72	12;6;3	Hippocalcin-like protein 1	Hpcal1;Hpca	0.99611	-0.00562303	2	2	2	3
Q920A7;Q920A7-2	2;1	Secernin-1	Scrn1	0.99619	-0.00550717	3	1	5	3
Q922D8;A0A1W2P733	9;7	Guanylate kinase	Guk1	0.99621	-0.0054782	0	0	1	1
P70168	15	UDP-glucose:glycoprotein glucosyltransferase 1	Uggt1	0.99626	-0.00540579	12	18	22	19
A0A1L1SS27;F6QL70;W4VSN7;Q5M8M8;P47915;A0A1L1STJ3;A0A1L1SUN1;F6YH22	2;2;2;2;2;1;1;1	Profilin-2;Profilin	Pfn2	0.99629	-0.00536235	3	3	2	3
Q3U741;Q501J6;Q501J6-2	19;19;14	Fatty-acid amide hydrolase 1	Faah	0.99631	-0.00533339	2	2	2	2
Q9CQI7;A2CES4	3;2	Uncharacterized protein FLJ45252 homolog		0.99645	-0.00513068	2	1	1	0
A0A1B0GSX7;Q6PFD9;B2RQL0;A0A140T8J8;A0A1B0GRB5;A0A1B0GRA7	9;8;5;5;3;3	Alkyldihydroxyacetonephosphate synthase, peroxisomal	Agps	0.99646	-0.0051162	2	3	5	2
A2AKA9;Q8K2F0;Q8K2F0-2	3;3;3	Huntingtin	Htt	0.99655	-0.0049859	2	1	0	1
Q8C0M9	1	Ribosome-recycling factor, mitochondrial	Mrrf	0.99673	-0.00472534	1	1	2	2
Q8C4J7;F6YAR3	4;2	Desmoplakin	Dsp	0.99696	-0.00439247	28	48	33	26
Q3TWW8;A0A0A6YXX6	6;2	Coiled-coil domain-containing protein 93	Ccdc93	0.997	-0.00433459	2	3	3	1
Q7TSH6;Q6PFF0	3;3	Histidine triad nucleotide-binding protein 2, mitochondrial	Hint2	0.99712	-0.00416096	1	1	2	2
P08249;A0A0G2JF23;A0A0G2JGY4	4;3;1	tRNA-dihydrouridine(47) synthase [NAD(P)(+)]-like	Dus3l	0.99714	-0.00413202	2	1	0	0
P63087;P63087-2;A0A0G2JGC1	5;5;4	rRNA/tRNA 2-O-methyltransferase fibrillarin-like protein 1	Fbll1	0.99715	-0.00411755	1	2	3	2
Q9CXW3	2	Keratin, type II cytoskeletal 8	Krt8	0.99734	-0.00384268	30	27	31	30	+
P11680	3	Alanine--tRNA ligase, cytoplasmic	Aars	0.99753	-0.00356786	8	8	13	10
Q3THK7	10	Treacle protein	Tcof1	0.9976	-0.00346663	1	2	3	5
Q3ULG5;P97311	16;16	Septin-11	2019-09-11	0.99766	-0.00337986	7	8	8	9
Q923D5;A0A0N4SV69;A0A0N4SWF7	6;1;1	Protein DGCR14	Dgcr14	0.99766	-0.00337986	1	1	1	1
P53811;Q8JZZ5	2;1	Unconventional myosin-Id	Myo1d	0.99785	-0.00310513	4	5	6	4
O70551;F8WGJ7	4;2	SUMO-conjugating enzyme UBC9	Ube2i	0.99797	-0.00293165	3	2	2	3
E9QAS4;E9QAS5;Q6PDQ2;F6WR45;F7C528;E9Q614;B1AR17	24;24;24;8;2;2;2	Major vault protein	Mvp	0.99809	-0.00275818	5	5	12	6
F6SHF3;F6ZV59;G5E8G0;G3X9W0;Q60668-4;Q60668-3;Q60668-2;Q60668	1;1;1;1;1;1;1;1	Aflatoxin B1 aldehyde reductase member 2	Akr7a2	0.9981	-0.00274373	4	3	3	3
Q7TNC4-2;Q7TNC4-3;Q7TNC4-4;Q7TNC4;E9Q715;Q05CX5;D3Z765	7;7;7;7;5;5;2	Oxygen-dependent coproporphyrinogen-III oxidase, mitochondrial	Cpox	0.99835	-0.00238241	3	1	1	2
Q8BTS0;Q61656;S4R1I6;B1ARB9;B1ARC0	15;15;12;2;1	Microfibril-associated glycoprotein 4	Mfap4	0.99841	-0.00229571	0	2	2	1
P43247;G3UXD8;G3UWZ8	9;3;1	Replication factor C subunit 3	Rfc3	0.99846	-0.00222346	2	1	1	1
D3YWT1;D3Z3N4;D3Z6Y3	4;4;1		Fubp3	0.9985	-0.00216567	4	2	4	5
B1ASP2;P52332	2;2	Protein Red	Ik	0.99854	-0.00210787	2	5	5	3
Q3UE37	4	Pleiotropic regulator 1	Plrg1	0.99862	-0.00199229	2	2	5	4
A0A140LIU3	3	Lamina-associated polypeptide 2, isoforms alpha/zeta	Tmpo	0.99882	-0.00170339	4	9	14	10
P29758	10	Heat shock-related 70 kDa protein 2	Hspa2	0.99902	-0.00141453	12	13	18	13
P70399-6;P70399-5;P70399;F6ZRL3	3;3;3;1	TAR DNA-binding protein 43	Tardbp	0.99907	-0.00134233	10	7	10	7
Q3V3K3	5	Tryptophan--tRNA ligase, cytoplasmic;T1-TrpRS;T2-TrpRS	Wars	0.99972	-0.000404011	4	5	8	6
G3UZJ5;P67871;G3UZA4;G3UXG7;G3UZX4;G3UWU5;G3UXU2	3;3;2;2;2;1;1	Histone H2AX;Histone H2A type 2-B	H2afx;Hist2h2ab	0.99975	-0.000360719	4	3	4	4
Q9WVE8	4	Actin-related protein 3	Actr3	0.99975	-0.000360719	10	12	14	12
Q99PM3;J3QNT2	2;1	Kelch domain-containing protein 2	Klhdc2	0.99997	-4.32815e-05	0	0	1	1
A2AMH5;A2AMH4;Q6X893;Q6X893-2;A2AMH3;A2AMH8	4;4;4;4;3;2		Sf3b2	1.0001	0.000144262	7	10	16	12
P59016;S4R227;S4R1H4	2;1;1	Eukaryotic translation initiation factor 2A;Eukaryotic translation initiation factor 2A, N-terminally processed	Eif2a	1.0001	0.000144262	11	11	12	11
Q9DC70	4	DCC-interacting protein 13-beta	Appl2	1.0002	0.00028851	2	5	5	1
P63154	6	Ubiquitin carboxyl-terminal hydrolase;Ubiquitin carboxyl-terminal hydrolase 14	Usp14	1.0003	0.000432744	6	8	8	5
O54734	5	Gamma-adducin	Add3	1.0004	0.000576963	5	8	6	6
Q8R5K4;Q8R5K4-2	13;12	RalA-binding protein 1	Ralbp1	1.0008	0.00115369	1	2	1	1
F6QA74;P28352	4;4	Epsin-1	Epn1	1.0008	0.00115369	1	2	3	1
P62313	2	Thrombospondin-2	Thbs2	1.0009	0.00129784	2	3	6	1
E9Q9E4;E9PZX7;P30285;D6RHS5;D3YWB0	3;3;3;2;2	Cytoplasmic FMR1-interacting protein 1	Cyfip1	1.001	0.00144197	8	9	5	6
O35685	5	Serine/threonine-protein kinase OSR1	Oxsr1	1.0011	0.00158609	7	2	4	6
Q9CQQ8;A0A1W2P6N1	4;1	CCR4-NOT transcription complex subunit 10	Cnot10	1.0011	0.00158609	2	2	1	0
P57784;G5E883;A0A0U1RNZ6	5;2;1	FACT complex subunit SPT16	Supt16;Supt16h	1.0012	0.0017302	5	6	11	10
P11152	6	RNA binding motif protein, X-linked-like-1;RNA-binding motif protein, X chromosome;RNA-binding motif protein, X chromosome, N-terminally processed	Rbmxl1;Rbmx	1.0014	0.00201836	6	8	9	8
D3Z5N6;Q61103;F8WIP7	5;5;4	Dimethylaniline monooxygenase [N-oxide-forming] 1	Fmo1	1.0017	0.0024505	4	6	5	5
D3YX27;Q9JIY5;F6XUR8;F6TCV0;S4R1B3;D3YX28;S4R1A8	4;4;3;3;3;3;1	Syntaxin-binding protein 3	Stxbp3	1.0017	0.0024505	2	3	3	1
E9Q7G0;F6ZQA3;A0A1B0GSW3;A0A1B0GT61;A0A1B0GSH2;A0A1B0GT38	33;14;14;12;3;2	Septin-7	2019-09-07	1.0019	0.00273852	11	12	12	11
[truncated: 2,812 more rows]

## Sheet: Supplementary Table 2
Supplementary Table 2 | Shotgun proteomics proteins from BMP-7ncko and Bmp7ctrl Nasal septum tissues at 4 weeks identified without constraint by enzyme specificity rules during spectrum-to-sequence matching.
Proteins were identified from the the mouse UniProt protein database with appended standard laboratory and common contamination protein entries and reverse decoy sequences using the Andromeda algorithm as implemented in the MaxQuant software package v1.6.0.1, using an peptide FDR of 0.01. Search parameters included a mass tolerance of 1 ppm for the parent ion and 0.5 Da for the fragment ions, car…
Protein Uniprot IDs	Peptide counts (all)	Proteins	Gene Names	Ratio Bmp7ctrl (L) vs BMP-7ncko (H)	Log2 Fold Change	Number of different peptides per protein detected in Experiment 1	Number of different peptides per protein detected in Experiment 2	Number of different peptides per protein detected in Experiment 3	Number of different peptides per protein detected in Experiment 4	Potential contaminant
CON__Q86YZ3	8			0.03328	-4.9092					+
CON__P20930	2			0.033317	-4.9076					+
A2BHR0	4		Obp2b	0.044652	-4.48513
Q62472	3	Vomeronasal secretory protein 2	Lcn4	0.075956	-3.71869
G3V015;A9Q751	1;1	Cilia- and flagella-associated protein 221	Cfap221	0.07719	-3.69544
Q8K1H9	3	Odorant-binding protein 2a	Obp2a	0.080256	-3.63925
CON__P13645;CON__Q148H6;CON__Q7Z3Y7;CON__Q7Z3Z0;CON__Q7Z3Y8;CON__Q2M2I5;CON__Q14525;CON__Q9UE12;CON__Q15323;CON__A2A5Y0;CON__Q92764;CON__Q14532;CON__A2AB72;B1ATJ5;CON__Q497I4;CON__O76015;CON__O76013;CON__Q7Z3Y9;CON__O76014;CON__REFSEQ:XP_986630;Q61897;Q62168;Q61765;Q6IFX3;Q8VCW2;Q9Z320;Q497I4;B1AQ75;A1L317	18;3;3;2;2;2;1;1;1;1;1;1;1;1;1;1;1;1;1;1;1;1;1;1;1;1;1;1;1			0.10496	-3.25209					+
CON__P02533;CON__P08727;CON__Q61782	16;5;2			0.11266	-3.14995					+
CON__P07477	1			0.15244	-2.71369					+
Q792Z1	1		Try10	0.15904	-2.65254
Q8K411-3;Q8K411-2;Q8K411	1;1;1	Presequence protease, mitochondrial	Pitrm1	0.16727	-2.57975
Q14AJ3;Q62471	5;5	Vomeronasal secretory protein 1	Lcn3	0.17197	-2.53977
E9Q740;F8VQC1	2;2	Signal recognition particle subunit SRP72	Srp72	0.17376	-2.52483
G3UZ79;G3UXX3;Q91XH5;Q64105	1;1;1;1	Sepiapterin reductase	Spr	0.21234	-2.23555
P63084	2	Protein S100-A5	S100a5	0.21674	-2.20596
CON__P35908;CON__Q6NXH9;Q6NXH9	22;3;3			0.2228	-2.16618					+
F6WD71;Q8BMD7-2;Q8BMD7	1;1;1	MORC family CW-type zinc finger protein 4	Morc4	0.22325	-2.16327
CON__P35527	17			0.26282	-1.92785					+
V9GX71;F7BAB2	1;1		Tmem132b	0.27133	-1.88188
E0CYH9;Q3TRB6;E9PYK5;Q9D3A8-2;Q9D3A8	1;1;1;1;1	Carboxyl-terminal PDZ ligand of neuronal nitric oxide synthase protein	Nos1ap	0.27355	-1.87012
O88870	1	Bestrophin-1	Best1	0.274	-1.86775
P08121;A0A087WPS3	4;1	Collagen alpha-1(III) chain	Col3a1	0.28004	-1.8363
O35176	1		Scgb1b2	0.28372	-1.81746
A0A0A6YWE2	12		Flg	0.30083	-1.73298
P61961;H7BWZ1;D3YW97	2;1;1	Ubiquitin-fold modifier 1	Ufm1	0.30609	-1.70797
Q8CGK7;A2A610;A2AE31;A2AE32;Z4YKV1;Q66L47;P20612;P50149;P63094-2;P63094;Q6R0H7-4;Q6R0H7	2;1;1;1;1;1;1;1;1;1;1;1	Guanine nucleotide-binding protein G(olf) subunit alpha;Guanine nucleotide-binding protein G(t) subunit alpha-1;Guanine nucleotide-binding protein G(t) subunit alpha-2;Guanine nucleotide-binding protein G(s) subunit alpha isoforms short;Guanine nucleotide-binding protein G(s) subunit alpha isoforms XLas	Gnal;Gnas;Gnat2;Gnat1	0.30822	-1.69797
A2AJ26;P41234	1;1	ATP-binding cassette sub-family A member 2	Abca2	0.31438	-1.66942
F6QL70;Q5M8M8;P47915;A0A1L1STJ3;A0A1L1SS27;F6YH22;W4VSN7	2;2;2;1;1;1;1	60S ribosomal protein L29	Gm17669;Rpl29;Gm5218;Gm3550	0.31984	-1.64458
D3YZV5	1		Shc1	0.3341	-1.58165
Q64511;Q01320	3;1	DNA topoisomerase 2-beta	Top2b	0.34102	-1.55207
F6TQ32;H3BJJ8;H3BKZ8;Q810E8;J3JS92;Q91WF0;I7HJS2	1;1;1;1;1;1;1		Taz	0.34259	-1.54545
CON__P00761	5			0.34557	-1.53295					+
Q9CZX5	1	PIN2/TERF1-interacting telomerase inhibitor 1	Pinx1	0.34957	-1.51635
D3YVX2;A0A1L1SS82;Q9D541	1;1;1	Coiled-coil domain-containing protein 7	Ccdc7	0.35256	-1.50406
P37889-2;P37889	1;1	Fibulin-2	Fbln2	0.35723	-1.48507
P70404	2	Isocitrate dehydrogenase [NAD] subunit gamma 1, mitochondrial	Idh3g	0.36299	-1.462
Q99J36	2	THUMP domain-containing protein 1	Thumpd1	0.36304	-1.4618
CON__P04264	28			0.36397	-1.45811					+
F7DAY5;F6YB25;A0A0R4J195;Q9CSU0-3;Q9CSU0-2;Q9CSU0	2;2;2;2;2;2	Regulation of nuclear pre-mRNA domain-containing protein 1B	Rprd1b	0.36404	-1.45783
Q6DFZ2;E9QP46;Q6ZWQ0-3;Q6ZWQ0	1;1;1;1	Nesprin-2	Syne2	0.36636	-1.44867
A2AUR7;Q9D031;Q01730	2;2;2	Ras suppressor protein 1	Rsu1	0.37932	-1.39851
P06837	3	Neuromodulin	Gap43	0.38062	-1.39358
F8WHJ9	1		4930447C04Rik	0.38225	-1.38741
P97370	1	Sodium/potassium-transporting ATPase subunit beta-3	Atp1b3	0.38365	-1.38214
A2AEP0	10		Obp1b	0.38478	-1.37789
Q8C405;O35892-2;O35892	1;1;1	Nuclear autoantigen Sp-100	Sp100	0.38963	-1.35982
B2RW38	1	Cilia- and flagella-associated protein 58	Cfap58	0.40395	-1.30775
A0A087WSB8;Q9DCB1-3;Q9DCB1	1;1;1	High mobility group nucleosome-binding domain-containing protein 3	Hmgn3	0.40616	-1.29988
O70475	3	UDP-glucose 6-dehydrogenase	Ugdh	0.41307	-1.27554
P55821	2	Stathmin-2	Stmn2	0.42755	-1.22583
P17095-1;P17095	2;2	High mobility group protein HMG-I/HMG-Y	Hmga1	0.42796	-1.22445
Q3U741;Q501J6;Q501J6-2;Q62095;P16381;Q62167	3;3;2;1;1;1	Probable ATP-dependent RNA helicase DDX17	Ddx17	0.42828	-1.22337
A0A0J9YKD4;P07310	4;4	Creatine kinase M-type	Ckm	0.4306	-1.21558
P26645	12	Myristoylated alanine-rich C-kinase substrate	Marcks	0.44328	-1.17371
E9Q5L3;Q9DBL1	1;1	Short/branched chain specific acyl-CoA dehydrogenase, mitochondrial	Acadsb	0.45772	-1.12746
O55042-2;O55042;Q91ZZ3	2;2;1	Alpha-synuclein;Beta-synuclein	Snca;Sncb	0.45805	-1.12642
Q64288	6	Olfactory marker protein	Omp	0.47196	-1.08326
A0A0U1RPM9;O35134	1;1	DNA-directed RNA polymerase I subunit RPA1	Polr1a	0.48796	-1.03517
E9QPB2;Q8CIT9;A0A0R4J2A5;S4R2I1;Q8CIT9-3	7;6;2;2;2	Suprabasin	Sbsn	0.4914	-1.02503
Q3UEL5;Q8VC12	1;1	Urocanate hydratase	Uroc1	0.49144	-1.02491
A0A0A6YY62;A0A0A6YVU7;A0A0A6YXH0	15;13;12		Flg	0.49775	-1.00651
A0A1B0GRC3;B2RXQ9;D3Z203;A0A0R4J1X5;A0A0R4J1W0;D3Z080;A0A0R4J1T1;B7ZWM6;B9EKP8;Q3UTJ2-6;Q3UTJ2-7;Q3UTJ2-3;Q3UTJ2-4;Q3UTJ2-5;Q3UTJ2;Q3UTJ2-2;D3Z0E9;D3Z2C7;A0A1B0GRL6;D3Z0N2;F6ZWT0;F7BEU1;Z4YJR7	3;3;2;2;2;2;2;2;2;2;2;2;2;2;2;2;1;1;1;1;1;1;1	Sorbin and SH3 domain-containing protein 2	Sorbs2	0.50041	-0.998817
G3UZJ2;G3UWW1;G3UZV6;Q80X35;Q80ZL4;Q3TLQ0;P20357	2;2;2;2;2;2;2	Microtubule-associated protein;Microtubule-associated protein 2	Map2	0.50723	-0.979288
Q9D3H2	7		Obp1a	0.50744	-0.978691
P58774	13	Tropomyosin beta chain	Tpm2	0.50875	-0.974971
A2RSQ0	1	DENN domain-containing protein 5B	Dennd5b	0.51172	-0.966573
Q5XK38;A3KGL9;F6W687;P09602;E9Q2Z4;B7ZCQ3;A0A087WR34	2;2;2;2;1;1;1	Non-histone chromosomal protein HMG-17	Hmgn2;Gm16494;Gm20379	0.51307	-0.962772
Q91XV3	8	Brain acid soluble protein 1	Basp1	0.52	-0.943416
Q07076	3	Annexin A7	Anxa7	0.52335	-0.934152
Q9CPN9;REV__B1ASC0;REV__H7BX92;REV__Q8CGM1-2;REV__H7BX74;REV__Q8CGM1-3;REV__Q8CGM1;REV__H7BWZ2	3;1;1;1;1;1;1;1		2210010C04Rik	0.52698	-0.92418
Q3UV17	5	Keratin, type II cytoskeletal 2 oral	Krt76	0.53248	-0.909201
Q99LF4	3	tRNA-splicing ligase RtcB homolog	Rtcb	0.53548	-0.901095
A2BHD2	10		Gm14743	0.53709	-0.896764
O55074;Q7TN79	1;1	A-kinase anchor protein 7 isoform alpha;A-kinase anchor protein 7 isoform gamma	Akap7	0.53782	-0.894805
O08997	2	Copper transport protein ATOX1	Atox1	0.5389	-0.891911
E9Q3E2;Q8CC35-2;Q8CC35-3;Q8CC35	2;2;1;1	Synaptopodin	Synpo	0.54963	-0.863467
Q9CQE8	4	UPF0568 protein C14orf166 homolog		0.55109	-0.85964
G5E8R1;G5E8R0;E9Q455	16;15;15		Tpm1	0.55557	-0.847959
A5A4Y9;G3UZ30;Q8K1L5	4;3;2	Protein phosphatase 1 regulatory subunit 11	Ppp1r11	0.55906	-0.838925
F6TU77;E9PW83	1;1		Fam184a	0.56085	-0.834313
Q9CY50	4	Translocon-associated protein subunit alpha	Ssr1	0.56396	-0.826335
G3UYF9;Q03958	3;3	Prefoldin subunit 6	Pfdn6	0.56541	-0.822631
Q9D3N5;B1AVU4	5;5		5430402E10Rik;Gm14744	0.56564	-0.822044
O55022	7	Membrane-associated progesterone receptor component 1	Pgrmc1	0.56615	-0.820744
Q8BGD9	4	Eukaryotic translation initiation factor 4B	Eif4b	0.5674	-0.817562
CON__Q6T181	1			0.57825	-0.790235					+
Q9JJI8	2	60S ribosomal protein L38	Rpl38	0.58585	-0.771397
A0A1W2P7P8;A0A1W2P8D1;Q3TD49-2;Q3TD49	1;1;1;1	Signal peptide peptidase-like 2B	Sppl2b	0.58745	-0.767462
E9Q024;E9PVM7;P48774;E9Q5L9	2;2;2;1	Glutathione S-transferase Mu 5	Gstm5	0.59253	-0.75504
E9QNP3;F8WJ23;Q8VHD8	23;23;19	Hornerin	Hrnr	0.59259	-0.754894
Q3UHD9-2;Q3UHD9	2;2	Arf-GAP with GTPase, ANK repeat and PH domain-containing protein 2	Agap2	0.59638	-0.745696
Q8BUQ3;E9PZ68;E9Q980	1;1;1		Zfp788	0.60666	-0.72104
P54227;D3Z1Z8;D3Z5N2	5;4;4	Stathmin	Stmn1	0.6073	-0.719519
Q9D8B3	7	Charged multivesicular body protein 4b	Chmp4b	0.61046	-0.712031
Q9D0J8	1	Parathymosin	Ptms	0.61573	-0.69963
A0A0A6YXG4	11		Flg	0.61743	-0.695653
O54998;H3BJI5	3;1	Peptidyl-prolyl cis-trans isomerase FKBP7	Fkbp7	0.62213	-0.684712
A0A0A6YW46	12		Flg	0.62847	-0.670084
Q8BP43	14		Tpm1	0.63118	-0.663877
Q80XU3;A0A087WRY3	4;3	Nuclear ubiquitous casein and cyclin-dependent kinase substrate 1	Nucks1	0.63145	-0.66326
P26350;A0A087WP98;A0A087WPN6;A0A087WQN2	4;2;2;2	Prothymosin alpha;Prothymosin alpha, N-terminally processed;Thymosin alpha	Ptma	0.63472	-0.655808
Q91X75;P20852;P15392;F6SHL3;F7B9W9;E9Q593;P56593	13;13;9;2;2;1;1	Cytochrome P450 2A5;Cytochrome P450 2A4	Cyp2a5;Cyp2a4	0.64073	-0.642212
P23611	1	Interferon regulatory factor 8	Irf8	0.64194	-0.63949
D3Z607;P18608	1;1	Non-histone chromosomal protein HMG-14	Hmgn1	0.64621	-0.629925
Q6ZWY8;CON__P21752;Q9D2R9;A0A0N4SVF0;A2AEH9;P20065	2;1;1;1;1;1	Thymosin beta-10;Thymosin beta-4;Hematopoietic system regulatory peptide	Tmsb10;Tmsb15a;Tmsb4x	0.64796	-0.626023					+
A0A0A6YY91;P13595;A0A0A6YY47;E9QB01;P13595-2;A0A0A6YWU2;E9Q589;P13595-4;P13595-3	4;4;3;3;3;2;2;2;2	Neural cell adhesion molecule 1	Ncam1	0.65034	-0.620734
Q61335	3	B-cell receptor-associated protein 31	Bcap31	0.65342	-0.613917
Q61245-2;Q61245;V9GWX8	2;2;1	Collagen alpha-1(XI) chain	Col11a1	0.66379	-0.591201
Q99J08	4	SEC14-like protein 2	Sec14l2	0.66421	-0.590289
Q7TNV0;E9Q8Y1;D3YVJ6	3;2;2	Protein DEK	Dek	0.6658	-0.586839
Q8BH93	1	MAPK-interacting and spindle-stabilizing protein-like	Mapk1ip1l	0.66671	-0.584869
D3Z0F3;A0A0R4J1N9;P40630-2;P40630	2;2;2;2	Transcription factor A, mitochondrial	Tfam	0.67201	-0.573445
Q99K30	2	Epidermal growth factor receptor kinase substrate 8-like protein 2	Eps8l2	0.67402	-0.569137
A2AP78;O54879	3;3	High mobility group protein B3	Hmgb3	0.68167	-0.552855
P62918	1	60S ribosomal protein L8	Rpl8	0.684	-0.547932
A0A0N4SV05;A0A0R4J0U2;Q0VGB7	1;1;1	Serine/threonine-protein phosphatase 4 regulatory subunit 2	Ppp4r2	0.68421	-0.547489
A0A1L1SQA8;P62852	4;4	40S ribosomal protein S25	Rps25	0.69354	-0.527949
Q80TJ7-2	1			0.69366	-0.527699
P56391;A0A140LIU3	3;1	Cytochrome c oxidase subunit 6B1	Cox6b1	0.696	-0.522841
Q99LP6	1	GrpE protein homolog 1, mitochondrial	Grpel1	0.69726	-0.520231
Q642K5;P62862	1;1	40S ribosomal protein S30	Fau	0.69853	-0.517606
P83882;A0A0A6YW33	3;2	60S ribosomal protein L36a	Rpl36a;Gm6525	0.70188	-0.510704
P50518;A0A0N4SW34;A0A0N4SW07	4;2;2	V-type proton ATPase subunit E 1	Atp6v1e1	0.70413	-0.506086
Q3U4W8;P56399;D3YYA5;D3Z4K7	4;4;2;2	Ubiquitin carboxyl-terminal hydrolase;Ubiquitin carboxyl-terminal hydrolase 5	Usp5	0.71049	-0.493114
Q80VR3	7	Sulfotransferase 1C1	Sult1c1	0.71399	-0.486024
Q9Z2D6-2;Q9Z2D6;D3Z7U4;D3YY81	12;11;5;4	Methyl-CpG-binding protein 2	Mecp2	0.71895	-0.476037
Q9CY58;Q3UMP4;A0A0N4SV32;Q9CY58-4;A0A0N4SWH2;A0A0N4SUQ1;A0A0N4SUN8;A0A0N4SV40;A0A0N4SVK5	14;13;11;8;7;6;6;4;3	Plasminogen activator inhibitor 1 RNA-binding protein	Serbp1	0.71941	-0.475114
Q3U422	4		Ndufv3	0.72481	-0.464325
Q9DBJ1;O70250	7;2	Phosphoglycerate mutase 1	Pgam1	0.72668	-0.460608
P99027	3	60S acidic ribosomal protein P2	Rplp2	0.72833	-0.457336
P30275;A2ARP5;B0R0E9;B0R0E8;B0R0F0	5;4;2;1;1	Creatine kinase U-type, mitochondrial	Ckmt1	0.7287	-0.456603
Q64669	3	NAD(P)H dehydrogenase [quinone] 1	Nqo1	0.73039	-0.453261
P97361	5	BPI fold-containing family A member 1	Bpifa1	0.73106	-0.451938
A0A0N4SVS6;P53996-2;P53996-3;P53996	1;1;1;1	Cellular nucleic acid-binding protein	Cnbp	0.73278	-0.448548
P30115;A0A087WQI6	4;2	Glutathione S-transferase A3;Glutathione S-transferase	Gsta3	0.73684	-0.440577
Q8CE80;P51125-3;P51125-2;P51125-6;P51125;P51125-7;P51125-5;P51125-4	6;6;6;6;6;5;4;4	Calpastatin	Cast	0.73812	-0.438073
E9PWK1;Q9D379;D3Z4M3;F6YTS6	3;3;1;1	Epoxide hydrolase 1	Ephx1	0.73894	-0.436471
A0A087WNP6;Q4VAA2-2;Q4VAA2;F8WGL9;A0A087WS49;A0A087WRM0	4;4;4;3;3;2	Protein CDV3	Cdv3	0.74267	-0.429207
Q9CR51	4	V-type proton ATPase subunit G 1	Atp6v1g1	0.74268	-0.429187
Q3UHX2	5	28 kDa heat- and acid-stable phosphoprotein	Pdap1	0.74787	-0.419141
P97384;D3Z7U0	4;2	Annexin A11;Annexin	Anxa11	0.74851	-0.417907
D3YTQ9;P62843	2;2	40S ribosomal protein S15	Rps15	0.74912	-0.416731
P28481-2;P28481-7;P28481-6;P28481-5;P28481-4;P28481-1;P28481	10;10;10;10;10;10;10	Collagen alpha-1(II) chain;Collagen alpha-1(II) chain;Chondrocalcin	Col2a1	0.75033	-0.414403
P31786;D3Z563;Q4VWZ5;M0QWU8	3;2;2;1	Acyl-CoA-binding protein	Dbi	0.75237	-0.410486
P61358;A2A4Q0	3;1	60S ribosomal protein L27	Rpl27	0.75499	-0.405471
Q9Z1P6	4	NADH dehydrogenase [ubiquinone] 1 alpha subcomplex subunit 7	Ndufa7	0.7565	-0.402588
Q99JF8;A2BI12;Q99JF8-2;F6RB63	8;7;7;3	PC4 and SFRS1-interacting protein	Psip1	0.75665	-0.402302
A2ALF0;A2ALF3;Q6NZB0;F6TQL3;F7CXJ2	4;4;4;3;2	DnaJ homolog subfamily C member 8	Dnajc8	0.75687	-0.401883
P80313;A0A0N4SV00	3;1	T-complex protein 1 subunit eta	Cct7	0.75859	-0.398608
A2A6Q2;Q9JM96;A2A6Q3	2;2;1	Cdc42 effector protein 4	Cdc42ep4	0.76209	-0.391967
P55302;F6WMD1	3;2	Alpha-2-macroglobulin receptor-associated protein	Lrpap1	0.76344	-0.389413
Q99MV1	1	Tudor domain-containing protein 1	Tdrd1	0.76707	-0.38257
Q6ZWZ4;A0A140T8K6	1;1	60S ribosomal protein L36	Rpl36	0.77208	-0.373178
P31725	5	Protein S100-A9	S100a9	0.77362	-0.370303
P97450;E9QAD6	2;1	ATP synthase-coupling factor 6, mitochondrial	Atp5j	0.77515	-0.367453
E9QLW7;E9QQ29;E9Q2P1;Q6P253-4;E9QLW8;Q6P253-2;Q6P253;A0A087WQH3	4;4;4;4;3;3;3;2	Dermokine	Dmkn	0.77576	-0.366318
Q9R0P4;A0A0U1RPJ7;D6RI64;D3YVR9	2;1;1;1	Small acidic protein	Smap;1110004F10Rik	0.77586	-0.366132
P30681	4	High mobility group protein B2	Hmgb2	0.77968	-0.359046
P48428	4	Tubulin-specific chaperone A	Tbca	0.78106	-0.356495
F8WIP8;P10923;D3Z513;D3Z4N2	5;5;2;2	Osteopontin	Spp1	0.78218	-0.354427
Q02788;D3Z7D5	5;3	Collagen alpha-2(VI) chain	Col6a2	0.78263	-0.353598
Q5SQ27	8		Sec14l3	0.78375	-0.351535
P15626;D3YX76;Q8R5I6;F6Y363;A2AE91	6;4;3;2;2	Glutathione S-transferase Mu 2	Gstm2;Gstm4	0.78455	-0.350063
E9QM38;P55012	7;6	Solute carrier family 12 member 2	Slc12a2	0.78508	-0.349088
O88271	1	Craniofacial development protein 1	Cfdp1	0.79478	-0.331373
Q8K4Z3	2	NAD(P)H-hydrate epimerase	Apoa1bp	0.80097	-0.32018
E9PV24-2;E9PV24	9;9	Fibrinogen alpha chain;Fibrinopeptide A;Fibrinogen alpha chain	Fga	0.80141	-0.319388
D3YWC2;D3Z6F1;Q9JM93	1;1;1	ADP-ribosylation factor-like protein 6-interacting protein 4	Arl6ip4	0.80155	-0.319136
Q9CQC7	1	NADH dehydrogenase [ubiquinone] 1 beta subcomplex subunit 4	Ndufb4	0.80208	-0.318182
Q91V41	3	Ras-related protein Rab-14	Rab14	0.80729	-0.308841
P99028	1	Cytochrome b-c1 complex subunit 6, mitochondrial	Uqcrh	0.80953	-0.304844
Q9CZ30;B1AYJ9;Q9CZ30-2	2;1;1	Obg-like ATPase 1	Ola1	0.80955	-0.304808
A2AUM6;P16254	2;2	Signal recognition particle 14 kDa protein;Signal recognition particle 14 kDa protein, N-terminally processed	Srp14	0.81077	-0.302635
Q9JL35	17	High mobility group nucleosome-binding domain-containing protein 5	Hmgn5	0.81195	-0.300537
Q9D7S9	2	Charged multivesicular body protein 5	Chmp5	0.8131	-0.298495
Q9D1R9;A0A0G2JGY8;A0A0G2JEY6;D3YWC0	3;1;1;1	60S ribosomal protein L34	Rpl34	0.81329	-0.298158
Q9CQ45	2	Neudesin	Nenf	0.81753	-0.290656
D3Z6W1;A0A140LIT9;Q7TSJ2-3;Q7TSJ2-2;Q7TSJ2	4;4;4;4;4	Microtubule-associated protein 6	Map6	0.81814	-0.28958
F6RJ39;Q9JIX8-4;Q9JIX8;B8JJ90;B8JJ89;Q52KR6;B8JJ92;B8JJ91;Q9JIX8-3;Q9JIX8-2	3;3;3;1;1;1;1;1;1;1	Apoptotic chromatin condensation inducer in the nucleus	Acin1	0.81839	-0.28914
P10922	5	Histone H1.0;Histone H1.0, N-terminally processed	H1f0	0.81932	-0.287501
F8WID5	17		Tpm1	0.82062	-0.285214
H3BKM0;H3BIY9;Q9DBG3;Q9DBG3-2	2;2;2;2	AP complex subunit beta;AP-2 complex subunit beta	Ap2b1	0.82226	-0.282333
Q9CQH7	4	Transcription factor BTF3 homolog 4	Btf3l4	0.82962	-0.269477
F6ZIA4;F6VME3;F7A0B0;F6RT34;P04370-7;P04370-5;P04370-9;P04370-10;P04370-4;F6RWW8;F6TYB7;P04370-14;P04370-8;P04370-13;P04370-6;P04370-11;P04370-2;P04370	2;2;2;2;2;2;2;2;2;1;1;1;1;1;1;1;1;1	Myelin basic protein	Mbp	0.83189	-0.265535
P24527	3	Leukotriene A-4 hydrolase	Lta4h	0.8335	-0.262746
Q60829-2;Q60829	4;4	Protein phosphatase 1 regulatory subunit 1B	Ppp1r1b	0.83379	-0.262244
A0A1L1SSA3;J3QPZ8;Q9CXU9;P48024;J3QN87	2;2;2;2;1	Eukaryotic translation initiation factor 1b;Eukaryotic translation initiation factor 1	Eif1;Eif1b	0.83991	-0.251693
Q80X89;A0A0J9YU36;D3YUX6;Q6PDD0	10;9;5;5	UDP-glucuronosyltransferase 2A1;UDP-glucuronosyltransferase 2A2	Ugt2a1;Ugt2a2	0.84443	-0.24395
Q05D44	2	Eukaryotic translation initiation factor 5B	Eif5b	0.84496	-0.243045
Q99JI6;A0A0G2JED9;A0A0G2JDL9;A0A0G2JE52;P62835	2;1;1;1;1	Ras-related protein Rap-1b;Ras-related protein Rap-1A	Rap1b;Rap1a	0.84553	-0.242072
F7ANV6;P97429;D3Z0S1;A0A0N4SV57;A0A0N4SW89;S4R1F2	5;5;4;4;4;2	Annexin;Annexin A4	Anxa4	0.84766	-0.238442
O55142	5	60S ribosomal protein L35a	Rpl35a	0.8493	-0.235654
O88312	3	Anterior gradient protein 2 homolog	Agr2	0.84984	-0.234737
A2A547;P84099	2;2	Ribosomal protein L19;60S ribosomal protein L19	Rpl19	0.85099	-0.232786
P62897;CON__P62894	3;1	Cytochrome c, somatic	Cycs	0.85179	-0.23143
P67778	2	Prohibitin	Phb	0.85721	-0.222279
P47963;A0A140T8K8	10;9	60S ribosomal protein L13	Rpl13	0.85783	-0.221236
P11031	4	Activated RNA polymerase II transcriptional coactivator p15	Sub1	0.85829	-0.220463
Q9D881;P19536;F7C106;A0A0A6YVR0	3;3;1;1	Cytochrome c oxidase subunit 5B, mitochondrial	Cox5b	0.8586	-0.219942
P43274	8	Histone H1.4	Hist1h1e	0.85935	-0.218682
P05202	5	Aspartate aminotransferase, mitochondrial	Got2	0.85995	-0.217675
P24472	4	Glutathione S-transferase A4	Gsta4	0.86208	-0.214106
A0A0R4J093;Q9DBP5	5;5	UMP-CMP kinase	Cmpk1	0.86367	-0.211448
Q3UKN6;P81117;S4R2R9	10;10;1	Nucleobindin-2;Nesfatin-1	Nucb2	0.8652	-0.208894
B0R1E3;P70349	1;1	Histidine triad nucleotide-binding protein 1	Hint1	0.86542	-0.208528
P43276	7	Histone H1.5	Hist1h1b	0.8657	-0.208061
A2AEN9	6		Gm5938	0.86693	-0.206013
P43277	7	Histone H1.3	Hist1h1d	0.86919	-0.202257
Q9CY58-2;Q9CY58-3	14;13	Plasminogen activator inhibitor 1 RNA-binding protein	Serbp1	0.87162	-0.198229
G3UZ60;G3UWI9;G3UWX9;G3UZA7;Q9Z172-2;Q9Z172;G3UZX6;H7BWX9;D3Z794;P61957	2;2;2;2;2;2;1;1;1;1	Small ubiquitin-related modifier;Small ubiquitin-related modifier 3;Small ubiquitin-related modifier 2	Sumo3;Sumo2	0.87414	-0.194064
Q8VDM4;E9Q2S8	2;1	26S proteasome non-ATPase regulatory subunit 2	Psmd2	0.87444	-0.193569
Q9CQQ7;A0A0G2JGX3	3;2	ATP synthase F(0) complex subunit B1, mitochondrial	Atp5f1	0.87523	-0.192266
Q99M28-2;Q99M28	1;1	RNA-binding protein with serine-rich domain 1	Rnps1	0.87783	-0.187987
G5E866;Q99NB9	2;2	Splicing factor 3B subunit 1	Sf3b1	0.87793	-0.187822
A0A140T8M7;P62751;D3YTY6	4;4;2	60S ribosomal protein L23a	Rpl23a;Gm6096	0.8792	-0.185737
P34022;H7BX22	5;3	Ran-specific GTPase-activating protein	Ranbp1	0.87956	-0.185146
A0A140T8L3;A0A140T8L1;P12970;V9GX35	6;6;6;2	60S ribosomal protein L7a	Rpl7a	0.87986	-0.184654
P68037;D3YZS3	5;3	Ubiquitin-conjugating enzyme E2 L3	Ube2l3	0.88088	-0.182983
Q9R0P9	2	Ubiquitin carboxyl-terminal hydrolase isozyme L1	Uchl1	0.88202	-0.181117
Q05DV1;P37040;E9PVT9;E9Q997	8;8;5;5	NADPH--cytochrome P450 reductase	Por	0.88381	-0.178192
Q9JLV1	6	BAG family molecular chaperone regulator 3	Bag3	0.88402	-0.177849
Q9D1J3;A0A1W2P6N2;A0A1W2P7G2	5;3;2	SAP domain-containing ribonucleoprotein	Sarnp	0.88437	-0.177278
O70494-3;O70494-2;O70494	2;2;2	Transcription factor Sp3	Sp3	0.88598	-0.174654
Q8BSH3;P58771;E9Q452;E9Q454	16;16;15;15	Tropomyosin alpha-1 chain	Tpm1	0.88984	-0.168382
E9QPX3;Q9CXZ1	4;4	NADH dehydrogenase [ubiquinone] iron-sulfur protein 4, mitochondrial	Ndufs4	0.89157	-0.16558
P51859;E0CXA0;E0CYW7	10;9;2	Hepatoma-derived growth factor	Hdgf	0.89222	-0.164529
Q9CQB4;Q9D855	2;2	Cytochrome b-c1 complex subunit 7	Uqcrb	0.89529	-0.159573
P43275	8	Histone H1.1	Hist1h1a	0.89781	-0.155518
Q80ZM5	4		H1fx	0.90088	-0.150593
Q3THW5;P0C0S6;Q8R029;Q3UA95	3;3;2;2	Histone H2A.V;Histone H2A.Z;Histone H2A	H2afv;H2afz	0.90432	-0.145095
Q62446	3	Peptidyl-prolyl cis-trans isomerase FKBP3	Fkbp3	0.90477	-0.144377
O55226	5	Chondroadherin	Chad	0.90507	-0.143899
E9Q3W4;Q9QXS1-15;Q9QXS1-10;Q9QXS1-9;Q9QXS1-12;Q9QXS1-11;Q9QXS1-13;Q9QXS1-5;Q9QXS1-3;Q9QXS1-16;Q9QXS1-4;Q9QXS1-14;Q9QXS1-6;Q9QXS1-7;Q9QXS1-8;Q9QXS1-2;Q9QXS1;F6R059;A0A0R4J218;E9PW24;A0A0R4J223;A0A0R4J221;E9Q9J6	35;35;35;35;35;35;35;35;35;35;35;35;35;35;35;35;35;14;3;2;2;2;1	Plectin	Plec	0.91205	-0.132815
Q9CZX8;D3YUT3;D3Z5R8;D3Z722;D3YUG3;S4R223	6;5;5;5;4;2	40S ribosomal protein S19	Rps19	0.9129	-0.131471
Q9JMG7;Q9JMG7-2	3;3	Hepatoma-derived growth factor-related protein 3	Hdgfrp3	0.91336	-0.130744
Q9WTP6-2;Q9WTP6;F7BP55	4;4;2	Adenylate kinase 2, mitochondrial;Adenylate kinase 2, mitochondrial, N-terminally processed	Ak2	0.91459	-0.128803
Q8CHP5;Q8CHP5-2	5;4	Partner of Y14 and mago	Wibg	0.91607	-0.12647
Q91VD9	2	NADH-ubiquinone oxidoreductase 75 kDa subunit, mitochondrial	Ndufs1	0.91615	-0.126344
Q9DAM7	1	Transmembrane protein 263	Tmem263	0.91834	-0.1229
A0A1B0GR11;Q93092	8;8	Transaldolase	Taldo1	0.9185	-0.122648
Q923D4	1	Splicing factor 3B subunit 5	Sf3b5	0.92	-0.120294
P62317;D3Z5N9	3;1	Small nuclear ribonucleoprotein Sm D2	Snrpd2	0.92264	-0.11616
E9QMH7;Q9DBZ1	2;2	Inhibitor of nuclear factor kappa-B kinase-interacting protein	Ikbip	0.92611	-0.110745
P47911;A0A0J9YU32	10;1	60S ribosomal protein L6	Rpl6	0.92672	-0.109795
Q99PG2-2;Q99PG2	2;2	Opioid growth factor receptor	Ogfr	0.92694	-0.109452
Q8CI51-2;Q8CI51;Q9CRA2;D9J303;F8WJI6;E9Q8P5;D9J2Z9;D9J300;D9J301;D9J302;Q8CI51-3	2;2;1;1;1;1;1;1;1;1;1	PDZ and LIM domain protein 5	Pdlim5	0.92992	-0.104821
Q9CR61	1	NADH dehydrogenase [ubiquinone] 1 beta subcomplex subunit 7	Ndufb7	0.93065	-0.103689
Q9DB20;F6XVM5	3;1	ATP synthase subunit O, mitochondrial	Atp5o	0.93085	-0.103379
A2AE89;P10649;F6WHQ7;D3YVP6;E9QAC8;D3YVP5;Q80W21;D3YZ29;D3YVP8;D3YVP9;G5E8M7;O35660	9;9;5;2;2;2;2;1;1;1;1;1	Glutathione S-transferase Mu 1	Gstm1	0.931	-0.103147
E9Q9J5;Q3V406;Q9D6J5;F6VCY0	2;2;2;1	NADH dehydrogenase [ubiquinone] 1 beta subcomplex subunit 8, mitochondrial	Ndufb8	0.93106	-0.103054
A2AVJ7;Q99PL5;Q99PL5-4;Q99PL5-3;Q99PL5-2;Q99PL5-6;Q99PL5-7;Q99PL5-8;Q99PL5-10;Q99PL5-9;Q99PL5-11;Q99PL5-12	45;45;19;19;19;14;12;10;5;5;4;3	Ribosome-binding protein 1	Rrbp1	0.93226	-0.101196
P26043	4	Radixin	Rdx	0.93269	-0.10053
A0A0G2JGD2;P07091	3;3	Protein S100-A4	S100a4	0.93271	-0.1005
O08692	9	Neutrophilic granule protein	Ngp	0.93319	-0.0997572
Q91WS0	2	CDGSH iron-sulfur domain-containing protein 1	Cisd1	0.93481	-0.0972549
P48771	2	Cytochrome c oxidase subunit 7A2, mitochondrial	Cox7a2	0.93722	-0.0935404
P57759;F8WJI4;F8WIM7;D6RG87	4;1;1;1	Endoplasmic reticulum resident protein 29	Erp29	0.93724	-0.0935096
O08583-2;Q9JJW6-2;O08583;G3X9I4;Q9JJW6	3;3;3;2;2	THO complex subunit 4;Aly/REF export factor 2	Alyref;Alyref2	0.93879	-0.0911256
P62774;A0A0J9YV46	3;2	Myotrophin	Mtpn	0.93888	-0.0909873
P08228	6	Superoxide dismutase [Cu-Zn]	Sod1	0.93914	-0.0905879
G3UYV7;P62858;J3QNN8	2;2;1	40S ribosomal protein S28	Rps28;Gm10263	0.94051	-0.0884848
Q8BHN1-3;Q8BHN1	1;1	Gamma-taxilin	Txlng	0.94067	-0.0882394
P62900;A0A0A6YX26;A0A0A6YXL3	4;3;2	60S ribosomal protein L31	Rpl31	0.94125	-0.0873501
P17182;Q6PHC1;B1ARR7;B0QZL1;B1ARR6;A0A0N4SUI6;D3YVD3;D3Z2S4;D3Z6E4;A0A0N4SUX5;P17183;A0A0N4SUW8;Q5SX61;Q5SX60;Q5SX59	17;12;7;7;3;2;2;2;2;2;2;1;1;1;1	Alpha-enolase	Eno1	0.94168	-0.0866912
Q9CQM8;O09167;A0A140T8K5	3;3;2	60S ribosomal protein L21	Rpl21	0.94207	-0.0860938
Q02819;A0A1C7CYU3;A0A1B0GR41;A0A1B0GR92;A0A1B0GS16;A0A1B0GT83	12;11;9;4;3;1	Nucleobindin-1	Nucb1	0.943	-0.0846703
A0A1W2P6I5;Q80UE4;Q80UE5;O70318;A0A1W2P7I4;A0A1W2P896;A0A1W2P7H7	5;5;5;5;3;2;2	Band 4.1-like protein 2	Epb4.1l2;Epb41l2	0.94315	-0.0844409
V9GXH6;B1ASC8;V9GX42;Q2VPQ9;Q2VPQ9-2	1;1;1;1;1	Chromatin modification-related protein MEAF6	Meaf6	0.94514	-0.0814
A0A0G2JF37;Q9DCT8	2;2	Cysteine-rich protein 2	Crip2	0.94542	-0.0809727
G3UXT7;F6QCI0;Q8CFQ9;Q8BQ46;P56959	2;2;2;2;2	RNA-binding protein FUS	Fus;Taf15	0.94881	-0.0758089
Q922Y1	3	UBX domain-containing protein 1	Ubxn1	0.95011	-0.0738335
P58774-2	15	Tropomyosin beta chain	Tpm2	0.95054	-0.0731808
Q9DB15	3	39S ribosomal protein L12, mitochondrial	Mrpl12	0.95091	-0.0726193
F7CVJ5;F7DBB3;E9PYB0	2;2;2		Ahnak2	0.95204	-0.0709059
P63325;Q3UW83	3;1	40S ribosomal protein S10	Rps10	0.95768	-0.0623844
Q8VCQ8;E9QA16;S4R1T7;E9Q0M9;D3Z6I7;F6QLP8;E9Q9F3;F6RGN9	14;14;13;13;12;7;6;4		Cald1	0.95817	-0.0616465
Q6IRU5-2;Q6IRU5;F7BHJ0;Q6IRU5-3	3;3;2;2	Clathrin light chain B	Cltb	0.95908	-0.0602769
Q9JII6;B1AXW3	12;8	Alcohol dehydrogenase [NADP(+)]	Akr1a1	0.96321	-0.0540777
Q9CZU6;Q80X68	4;2	Citrate synthase, mitochondrial;Citrate synthase	Cs;Csl	0.96345	-0.0537183
A0A1B0GRR3;P62281;A0A1B0GSE8	3;3;1	40S ribosomal protein S11	Rps11	0.96545	-0.0507265
D3YUK4;Q9DCS9	2;2	NADH dehydrogenase [ubiquinone] 1 beta subcomplex subunit 10	Ndufb10	0.96673	-0.0488151
Q3TXS7	3	26S proteasome non-ATPase regulatory subunit 1	Psmd1	0.96848	-0.0462058
E9Q616;G5E8K8	128;1		Ahnak	0.97029	-0.0435121
B1AWE0;Q6PFA2;B1AWE1;B1AWD8;B1AWD9;O08585	4;4;3;3;3;3	Clathrin light chain A	Clta	0.97046	-0.0432593
P21107-2;D3Z2H9	16;15		Tpm3-rs7	0.97277	-0.0398294
O54941	3	SWI/SNF-related matrix-associated actin-dependent regulator of chromatin subfamily E member 1	Smarce1	0.97411	-0.0378434
Q5SUT0;Q5SUS9;Q61545;Q5SUS8	3;3;3;1	RNA-binding protein EWS	Ewsr1	0.97504	-0.0364667
Q80XI6	1	Mitogen-activated protein kinase kinase kinase 11	Map3k11	0.97633	-0.0345592
Q9D0M3-2;Q9D0M3	1;1	Cytochrome c1, heme protein, mitochondrial	Cyc1	0.97644	-0.0343967
CON__P04258	4			0.97741	-0.0329642					+
Q9DCT2	2	NADH dehydrogenase [ubiquinone] iron-sulfur protein 3, mitochondrial	Ndufs3	0.98192	-0.0263226
Q6IRU2	15	Tropomyosin alpha-4 chain	Tpm4	0.98429	-0.0228447
P61255;B1ARA3;B1ARA5	4;3;2	60S ribosomal protein L26	Rpl26	0.98579	-0.0206477
P62960;A2BGG7;A0A0A0MQD2;B2RUF0;Q9Z2C8-2;Q9Z2C8	12;7;3;3;3;3	Nuclease-sensitive element-binding protein 1	Ybx1	0.98824	-0.0170666
Q3TUJ9;Q8BKP1;Q3TAI4;A2AUD5;Q9CYZ2;F6VQ81;V9GWU5	4;4;4;4;4;3;2	Tumor protein D54	Tpd52l2	0.98868	-0.0164244
P14069	3	Protein S100-A6	S100a6	0.99179	-0.0118934
Q925B0;Q925B0-2	5;4	PRKC apoptosis WT1 regulator protein	Pawr	0.99677	-0.00466745
P41105;F6Z0X0	5;1	60S ribosomal protein L28	Rpl28	0.999	-0.00144342
Q9CQZ5	2	NADH dehydrogenase [ubiquinone] 1 alpha subcomplex subunit 6	Ndufa6	0.9995	-0.000721528
E9Q4Q2;D3YZC9;D3YZD0;Q64213-2;Q64213-3;Q64213;F8WHF9;D3YVH4;D6RDB7	3;3;3;3;3;3;2;2;1	Splicing factor 1	Sf1	1.0005	0.000721167
P19783;M0QWX7;D6RG40	5;3;1	Cytochrome c oxidase subunit 4 isoform 1, mitochondrial	Cox4i1	1.0011	0.00158609
Q80WJ7;F6ZSG0;F6QHD1;F6QFT1;E9PUX0	5;4;2;2;1	Protein LYRIC	Mtdh	1.0012	0.0017302
Q9ERG0;Q9ERG0-2	7;6	LIM domain and actin-binding protein 1	Lima1	1.0013	0.00187429
E9QAM4;Q9Z184	1;1	Protein-arginine deiminase type-3	Padi3	1.0035	0.00504062
P68510	9	14-3-3 protein eta	Ywhah	1.0068	0.00977712
Q8CCK0	5	Core histone macro-H2A.2	H2afy2	1.0101	0.0144981
A6BLY7	2	Keratin, type I cytoskeletal 28	Krt28	1.0147	0.0210533
E9PYD5;P10711-2;P10711	1;1;1	Transcription elongation factor A protein 1	Tcea1	1.0152	0.021764
Q9D0I9	3	Arginine--tRNA ligase, cytoplasmic	Rars	1.0167	0.023894
A0A0R4J1L2;Q91VK2;Q80T06;F6ZFU0;A0A0R4J1E2;P57776-2;P57776;P57776-3;D3YY68;E9QN08;D3YUQ9;D3YZT9;D3Z7N2	5;5;5;5;5;5;5;5;4;4;3;3;2	Elongation factor 1-delta	Eef1d	1.0221	0.0315364
F7D432;E9PWE0;E0CYV0;P23506;P23506-2;F6V9F1	2;2;2;2;2;1	Protein-L-isoaspartate O-methyltransferase;Protein-L-isoaspartate(D-aspartate) O-methyltransferase	Pcmt1	1.0248	0.0353424
Q61029-3;Q61029;Q61029-2;Q61033-2;Q61029-4;Q61033	6;6;5;4;4;4	Lamina-associated polypeptide 2, isoforms beta/delta/epsilon/gamma;Lamina-associated polypeptide 2, isoforms alpha/zeta	Tmpo	1.0249	0.0354832
A2APX3;P21460	1;1	Cystatin-C	Cst3	1.0307	0.0436245
Q9CQ92;G3X9U9;D3YZ32	4;3;1	Mitochondrial fission 1 protein	Fis1	1.0311	0.0441843
P70441;P70441-2	9;1	Na(+)/H(+) exchange regulatory cofactor NHE-RF1	Slc9a3r1	1.0314	0.044604
P60843;Q8BTU6;P10630;P10630-2;E9Q561	5;3;3;3;1	Eukaryotic initiation factor 4A-I;Eukaryotic initiation factor 4A-II;Eukaryotic initiation factor 4A-II, N-terminally processed	Eif4a1;Eif4a2	1.0325	0.0461418
P62855	2	40S ribosomal protein S26	Rps26	1.0332	0.0471195
P63276	2	40S ribosomal protein S17	Rps17	1.0348	0.049352
Q3UPL0;Q3UPL0-2;S4R256;S4R2A9	3;2;1;1	Protein transport protein Sec31A	Sec31a	1.035	0.0496308
P62259;D6REF3;F6WA09	15;7;6	14-3-3 protein epsilon	Ywhae	1.0354	0.0501882
P61514	1	60S ribosomal protein L37a	Rpl37a	1.0355	0.0503276
A0A1W2P7Z3;P61089	2;2	Ubiquitin-conjugating enzyme E2 N	Ube2n	1.0371	0.052555
Q9CQV8-2;Q9CQV8;A2A5N1	11;11;7	14-3-3 protein beta/alpha;14-3-3 protein beta/alpha, N-terminally processed	Ywhab	1.0409	0.0578315
A3KGU5;A3KGU7;E9Q447;A3KGU9;P16546-2;P16546	29;29;29;29;29;29	Spectrin alpha chain, non-erythrocytic 1	Sptan1	1.0411	0.0581086
Q99LD8;O08972;G3UZR0	3;2;1	N(G),N(G)-dimethylarginine dimethylaminohydrolase 2	Ddah2	1.0413	0.0583858
P63158;A0A0J9YUD8;A0A0J9YUZ4;D3YVC6;D3YZ18	5;3;3;1;1	High mobility group protein B1	Hmgb1	1.0432	0.0610158
Q8BH80;Q9QY76	3;3	Vesicle-associated membrane protein-associated protein B	Vapb	1.0433	0.0611541
Z4YKB8;Q3TEA8;Z4YKA3;Q3TEA8-3;Q3TEA8-2;A2AM65;A2AM63;A2AM70;A2AM62;A2AM69	8;8;7;7;7;4;3;2;2;1	Heterochromatin protein 1-binding protein 3	Hp1bp3	1.0487	0.068602
A0A1B0GSG5;Q91VI7;A0A1B0GRG4;A0A1B0GRY7	3;3;2;1	Ribonuclease inhibitor	Rnh1	1.0531	0.0746424
E0CZF8;E0CZD7;E0CXD6;E0CY98;E9PUL9;B9EKN8;B2RQ80;P83510-2;P83510	1;1;1;1;1;1;1;1;1	Traf2 and NCK-interacting protein kinase	Tnik	1.0573	0.0803848
P08752;A0A0A6YWA9;Q9DC51;B2RSH2	3;2;2;2	Guanine nucleotide-binding protein G(i) subunit alpha-2;Guanine nucleotide-binding protein G(k) subunit alpha;Guanine nucleotide-binding protein G(i) subunit alpha-1	Gnai2;Gnai3;Gnai1	1.058	0.0813396
P29758	3	Ornithine aminotransferase, mitochondrial	Oat	1.0601	0.0842004
O35841	2	Apoptosis inhibitor 5	Api5	1.061	0.0854247
Q62266	5	Cornifin-A	Sprr1a	1.0613	0.0858325
P45878	2	Peptidyl-prolyl cis-trans isomerase FKBP2	Fkbp2	1.0621	0.0869196
Q9D6J6;Q9D6J6-2;M0QWP9	4;3;1	NADH dehydrogenase [ubiquinone] flavoprotein 2, mitochondrial	Ndufv2	1.0621	0.0869196
Q05186	2	Reticulocalbin-1	Rcn1	1.0659	0.0920721
P35979	4	60S ribosomal protein L12	Rpl12	1.0681	0.0950467
E9QMU3;D3YWN7;O88735;O88735-2	1;1;1;1	Ensconsin	Map7	1.0683	0.0953168
CON__P05784;P05784;CON__H-INV:HIT000015463	19;19;1	Keratin, type I cytoskeletal 18	Krt18	1.0686	0.0957219					+
P19253;A0A1B0GQW6;A0A1B0GSF0;A0A1B0GSB2;A0A1B0GSQ6;A0A1B0GTA1;A0A140T8K2;A0A1B0GS68;A0A1B0GSL5;A0A1B0GSC2;A0A1B0GRH1	3;2;2;2;2;2;2;2;1;1;1	60S ribosomal protein L13a	Rpl13a	1.0695	0.0969365
Q01149;E0CXI2	25;2	Collagen alpha-2(I) chain	Col1a2	1.071	0.0989585
B7ZNL3	16		Tpm1	1.072	0.100305
Q91VM5;Q9WV02;S4R1F6;A2AFI3;Q9WV02-2;A2AFI4	6;6;4;4;4;2	RNA binding motif protein, X-linked-like-1;RNA-binding motif protein, X chromosome;RNA-binding motif protein, X chromosome, N-terminally processed	Rbmxl1;Rbmx	1.0733	0.102053
Q80ZP8;Q3TMX5;F6USD5;F6T4L3;Q9CXI5	2;2;1;1;1	Mesencephalic astrocyte-derived neurotrophic factor	Manf	1.0748	0.104068
G3UX48;Q7TSC1	4;4	Protein PRRC2A	Prrc2a	1.0759	0.105544
P61982	10	14-3-3 protein gamma;14-3-3 protein gamma, N-terminally processed	Ywhag	1.0765	0.106348
Q922Q8	6	Leucine-rich repeat-containing protein 59	Lrrc59	1.0767	0.106616
P62301;Q921R2;A0A0U1RQ71	5;4;2	40S ribosomal protein S13	Rps13	1.0791	0.109829
A0A0A6YXC8;E9QKR1;A0A0A6YW06;J3QNM3;E9QKQ9;E9QLZ9;Q03173-2;Q03173-6;Q03173-3;Q03173-4;Q03173-5;Q03173	2;2;2;2;2;2;2;2;2;2;2;2	Protein enabled homolog	Enah	1.0797	0.110631
P15864;I7HFT9;Q07133	6;2;2	Histone H1.2	Hist1h1c	1.0815	0.113034
Q6ZWZ7;Q9CPR4;B2RY53	4;4;1	60S ribosomal protein L17	Rpl17	1.0819	0.113567
Q64152-2;Q64152	2;2	Transcription factor BTF3	Btf3	1.0844	0.116897
Q9CR57;A0A1L1SUF6	3;1	60S ribosomal protein L14	Rpl14	1.085	0.117695
G5E8T3;Q9D104	1;1		Srp19	1.0867	0.119954
Q61598;Q61598-2	8;7	Rab GDP dissociation inhibitor beta	Gdi2	1.0871	0.120485
Q99L45;E0CXJ3	6;3	Eukaryotic translation initiation factor 2 subunit 2	Eif2s2	1.0885	0.122341
P52480;A0A1L1SU37;A0A1L1SUV0;A0A1L1SSN6;A0A1L1STV8;A0A1L1SQV8;A0A1L1SVH2;A0A1L1ST52;E9Q509;G3X925;P53657	15;7;5;5;5;5;1;1;1;1;1	Pyruvate kinase PKM	Pkm	1.0892	0.123269
P14115	5	60S ribosomal protein L27a	Rpl27a	1.0896	0.123799
Q9CZ13;A0A0A6YW82	2;1	Cytochrome b-c1 complex subunit 1, mitochondrial	Uqcrc1	1.0901	0.12446
Q3UZ39;Q3UZ39-3;A0A0G2JGZ1;A0A0G2JDR6;A0A087WSF5;A0A1L1SVG1;A0A0R4J169;A0A1L1SQW1;E9QN52;A0A0G2JEP4;G5E8E1;A0A0G2JFV5;A0A1L1SSC0;A0A087WNU6;E9Q9T1;A0A087WPK3;Q91WK0-2;Q91WK0;Q3UZ39-2	6;5;1;1;1;1;1;1;1;1;1;1;1;1;1;1;1;1;1	Leucine-rich repeat flightless-interacting protein 1	Lrrfip1	1.092	0.126973
Q9R0Y5;Q9R0Y5-2;Z4YN97;A0A0A6YXW8	4;4;2;1	Adenylate kinase isoenzyme 1	Ak1	1.0922	0.127237
Q9DAW9;A0A0G2JDV8;A0A0G2JFC8;A0A0G2JFG3;A0A0G2JFI6	6;5;1;1;1	Calponin-3	Cnn3	1.0955	0.131589
Q9DB05;P28663	3;1	Alpha-soluble NSF attachment protein	Napa	1.0982	0.135141
Q9EQH3	2	Vacuolar protein sorting-associated protein 35	Vps35	1.1014	0.139339
Q9Z2I0	8	LETM1 and EF-hand domain-containing protein 1, mitochondrial	Letm1	1.1016	0.1396
Q5XJF6;P53026;D6RE43	3;3;1	Ribosomal protein;60S ribosomal protein L10a	Rpl10a	1.1019	0.139993
Q9Z2Q6	1	Septin-5	2019-09-05	1.1028	0.141171
G3UY42;Q8CCS6-2;Q8CCS6;G3UX74	2;2;2;1	Polyadenylate-binding protein 2	Pabpn1	1.1051	0.144177
Q9Z2I8-2;Q9Z2I8	2;2	Succinyl-CoA ligase [GDP-forming] subunit beta, mitochondrial	Suclg2	1.1082	0.148218
E9PUM4;A0A1L1SQ51;Q71LX4;Q8CDM9;A0A1L1SRI1;A0A1L1SQP9	5;5;4;3;3;1	Talin-2	Tln2	1.1083	0.148348
P60867	2	40S ribosomal protein S20	Rps20	1.1094	0.14978
P48036;A0A0G2JGQ0	13;6	Annexin A5	Anxa5	1.1107	0.151469
A0A087WS46;O70251;M0QWK5;M0QWH8;G3UX43;G3UZ47	4;4;1;1;1;1	Elongation factor 1-beta	Eef1b2;Eef1b	1.1115	0.152508
Q8CCS7;Q08331	2;2	Calretinin	Calb2	1.1119	0.153027
Q61081;A0A1L1STC0	4;1	Hsp90 co-chaperone Cdc37;Hsp90 co-chaperone Cdc37, N-terminally processed	Cdc37	1.1127	0.154065
Q8VIJ6	10	Splicing factor, proline- and glutamine-rich	Sfpq	1.1129	0.154324
Q8CI94	3	Glycogen phosphorylase, brain form	Pygb	1.1132	0.154713
A2AMW0;P47757-2;P47757-4;P47757;F7CAZ6;A0A0A0MQI9;F6YHZ8	6;6;6;5;3;2;2	F-actin-capping protein subunit beta	Capzb	1.1148	0.156785
P09405;A0A087WRM5	10;1	Nucleolin	Ncl	1.1153	0.157432
P14152;B1ATQ3	7;1	Malate dehydrogenase, cytoplasmic	Mdh1	1.1158	0.158078
P62849-2;P62849-3;P62849	2;2;2	40S ribosomal protein S24	Rps24	1.1164	0.158854
Q62189;D3Z0S6;F8VQ88;Q9CQI7;D6RI83;A2CES4	6;5;3;2;1;1	U1 small nuclear ribonucleoprotein A	Snrpa;Gm5145	1.1177	0.160533
Q8CGP5;F8WIX8;A0A0N4SV66;Q8CGP4;C0HKE9;C0HKE8;C0HKE7;C0HKE6;C0HKE5;C0HKE4;C0HKE3;C0HKE2;C0HKE1;Q8CGP6;Q8R1M2;Q64523;Q8CGP7;Q8BFU2;Q6GSS7;Q64522;G3UWL7	6;4;4;4;4;4;4;4;4;4;4;4;4;4;4;4;4;4;4;2;1	Histone H2A type 1-F;Histone H2A;Histone H2A type 1-H;Histone H2A.J;Histone H2A type 2-C;Histone H2A type 1-K;Histone H2A type 3;Histone H2A type 2-A	Hist1h2af;Hist1h2al;Hist1h2aa;Hist1h2ah;H2afj;Hist2h2ac;Hist1h2ak;Hist3h2a;Hist2h2aa1	1.1183	0.161307
E0CZ90;G3X9V0;P97372	2;2;2	Proteasome activator complex subunit 2	Psme2	1.119	0.16221
P26231	6	Catenin alpha-1	Ctnna1	1.1209	0.164658
Q91V61-2;Q91V61;Q3U4F0	5;5;4	Sideroflexin-3	Sfxn3	1.1228	0.167101
F6YVP7;P62270;S4R1N6	5;5;4	40S ribosomal protein S18	Gm10260;Rps18	1.1239	0.168514
P11679;CON__P05787;CON__H-INV:HIT000292931;CON__Q9H552;CON__H-INV:HIT000016045;CON__Q9NSB2;CON__Q6ISB0	26;15;8;6;3;3;3	Keratin, type II cytoskeletal 8	Krt8	1.1251	0.170053					+
Q9EQS3;A2A7K5	2;1	C-Myc-binding protein	Mycbp	1.1297	0.17594
Q8BP67;F6RSK3	3;2	60S ribosomal protein L24	Rpl24;Gm17430	1.1302	0.176578
Q9D061-3;Q9D061-2;Q9D061	2;1;1	Acyl-CoA-binding domain-containing protein 6	Acbd6	1.1323	0.179256
G3UXZ5;P97371;G3UWN9;G3UXY0;G3X9K9;G3UXR1	6;6;5;5;4;1	Proteasome activator complex subunit 1	Psme1	1.1325	0.179511
P11087;P11087-2	23;16	Collagen alpha-1(I) chain	Col1a1	1.1325	0.179511
Q8BVQ9;P46471	4;4	26S protease regulatory subunit 7	Psmc2	1.1326	0.179638
P0DP28;P0DP27;P0DP26;Q3UKW2;Q9D6P8;G3UX57;P20801	6;6;6;5;2;1;1		Calm1	1.1346	0.182184
Q9CXW3;A0A0A6YY29	2;1	Calcyclin-binding protein	Cacybp	1.1349	0.182565
Q9EP71	2	Ankycorbin	Rai14	1.1361	0.18409
P26041;Q7TSG6	9;2	Moesin	Msn	1.1382	0.186754
P62908;A0A140LI77;D3YV43	10;7;7	40S ribosomal protein S3	Rps3	1.1386	0.187261
G5E850;P56395;E0CY88	3;3;1	Cytochrome b5	Cyb5a	1.139	0.187768
Q7TQI3;D3Z7K0;D3YWF6	3;2;2	Ubiquitin thioesterase OTUB1	Otub1	1.1404	0.18954
P62889	3	60S ribosomal protein L30	Rpl30	1.1407	0.189919
Q9JKB3-2;Q9JKB3	9;9	Y-box-binding protein 3	Ybx3	1.1422	0.191815
A0A140LHX0;Q3TYL0	3;1			1.1451	0.195474
Q8BMJ3;Q60872;J3QPQ5;Q8BX20;Q3UTA4;Q3UT53;Q3TQZ4;M0QWL1;J3QQ02;J3QPI8;J3QP87;J3QNT6;J3QMW5;D3Z367;A0A1W2P883	3;3;1;1;1;1;1;1;1;1;1;1;1;1;1	Eukaryotic translation initiation factor 1A, X-chromosomal;Eukaryotic translation initiation factor 1A	Eif1ax;Eif1a	1.152	0.204141
P27546-3;P27546-2;P27546;A0A0G2JDN7;E9PZ43;P27546-4;A0A0G2JFH2;A0A0G2JFT4;A0A0G2JG35;A0A140T8T5;A0A0G2JFK3;A0A0G2JDY5	15;15;14;6;6;6;5;4;4;4;2;1	Microtubule-associated protein 4	Map4	1.1545	0.207268
Q99K48;Q99K48-2;B1AXT0	4;2;1	Non-POU domain-containing octamer-binding protein	Nono	1.157	0.210389
Q9Z2U0;Q9CWH6	2;1	Proteasome subunit alpha type-7;Proteasome subunit alpha type-7-like	Psma7;Psma8	1.1586	0.212383
A0A1L1SV25;P57780;E9Q2W9;A0A1L1SVJ6;D3Z0L8;D3Z761	21;21;14;6;5;3	Alpha-actinin-4	Actn4	1.1588	0.212632
Q9DAY9;Q5SQB0;Q5SQB5;Q61937	7;7;7;7	Nucleophosmin	Npm1	1.159	0.212881
P35980;A0A1B0GSS8;A0A1B0GQU8;A0A1B0GSA8;A0A1B0GSF7;A0A1B0GRZ3;A0A1B0GS28	5;4;4;3;3;1;1	60S ribosomal protein L18	Rpl18	1.1635	0.218471
Q9Z1Q5	4	Chloride intracellular channel protein 1	Clic1	1.1637	0.218719
O35685	8	Nuclear migration protein nudC	Nudc	1.1695	0.225892
Q8BMF4	2	Dihydrolipoyllysine-residue acetyltransferase component of pyruvate dehydrogenase complex, mitochondrial	Dlat	1.1722	0.229219
Q9Z130;F6VQH5;D3YTQ3	3;2;2	Heterogeneous nuclear ribonucleoprotein D-like	Hnrnpdl	1.1734	0.230695
CON__Q9DCV7;Q9DCV7;D3Z6N5;CON__Q3KNV1;CON__P08729;CON__Q3SY84	15;15;5;5;5;2	Keratin, type II cytoskeletal 7	Krt7	1.1764	0.234379					+
P99029-2;P99029;G3UZJ4;H3BJQ7	6;6;5;5	Peroxiredoxin-5, mitochondrial	Prdx5	1.1781	0.236462
P62830	3	60S ribosomal protein L23	Rpl23	1.1785	0.236952
Q9QZQ8;Q9QZQ8-2	6;5	Core histone macro-H2A.1	H2afy	1.1785	0.236952
P35564;Q3V063	12;1	Calnexin	Canx	1.1798	0.238542
Q80XR6;Q20BD0;Q99020	5;5;5	Heterogeneous nuclear ribonucleoprotein A/B	Hnrnpab	1.1831	0.242572
P14148;F6XI62	7;6	60S ribosomal protein L7	Rpl7	1.1839	0.243547
P27661	5	Histone H2AX	H2afx	1.1851	0.245009
Q5SX48;Q5SX46;Q9CR62	1;1;1	Mitochondrial 2-oxoglutarate/malate carrier protein	Slc25a11	1.1851	0.245009
Q61792;A2A6G9;A2A6H0;A2A6G6;A2A6G7;A2A6G8;A2A6H1;A2A6G0;A2A6G5;E9Q0N6	7;5;5;3;3;3;2;1;1;1	LIM and SH3 domain protein 1	Lasp1	1.1885	0.249142
Q06890;E9Q9B8;E9PUU2;E9PXG5;E9Q8Y5;E9Q2G2	6;5;5;5;5;3	Clusterin;Clusterin beta chain;Clusterin alpha chain	Clu	1.1886	0.249263
Q64433	8	10 kDa heat shock protein, mitochondrial	Hspe1	1.1887	0.249385
G3UVU2;D3YW09;Q62203;D3Z5A6	3;2;2;1	Splicing factor 3A subunit 2	Sf3a2	1.1946	0.256528
P29595	1	NEDD8	Nedd8	1.1958	0.257976
P50543	2	Protein S100-A11	S100a11	1.1968	0.259182
P62754	5	40S ribosomal protein S6	Rps6	1.1978	0.260387
P09103;E9Q8G8	18;5	Protein disulfide-isomerase	P4hb	1.202	0.265437
P14824	18	Annexin A6	Anxa6	1.2023	0.265797
Q9WVH9	2	Fibulin-5	Fbln5	1.2053	0.269392
P80314;A0A1W2P6Q3;A0A1W2P7B7;A0A1W2P871;A0A1W2P828	4;2;2;1;1	T-complex protein 1 subunit beta	Cct2	1.2065	0.270828
Q9CZ44;Q9CZ44-3;A2AT02;Q9CZ44-2	6;6;5;3	NSFL1 cofactor p47	Nsfl1c	1.2073	0.271784
P63038;P63038-2;D3Z2F2;D3Z7J9	8;4;3;2	60 kDa heat shock protein, mitochondrial	Hspd1	1.2099	0.274888
O35129;F6QPR1;F6Q8V7	3;2;1	Prohibitin-2	Phb2	1.2107	0.275841
Q3TML0;Q922R8	8;8	Protein disulfide-isomerase A6	Pdia6	1.2127	0.278223
Q9DCN2-2;Q9DCN2;A0A0A0MQM3;F2Z456	3;3;2;2	NADH-cytochrome b5 reductase 3;NADH-cytochrome b5 reductase 3 membrane-bound form;NADH-cytochrome b5 reductase 3 soluble form;NADH-cytochrome b5 reductase	Cyb5r3	1.2141	0.279887
Q9DAJ5-2;Q9DAJ5	2;2	Dynein light chain roadblock-type 2	Dynlrb2	1.2143	0.280125
F6TQN9;E9QL31;A0A0R4J104;P98078-2;P98078;E9PX84;Q3TRE6;P98078-3	2;2;2;2;2;1;1;1	Disabled homolog 2	Dab2	1.2152	0.281194
P83917;Q7TPM0;Q9CYJ8	4;3;3	Chromobox protein homolog 1	Cbx1	1.2158	0.281906
Q8BMK4	16	Cytoskeleton-associated protein 4	Ckap4	1.2167	0.282973
Q9CQU0	4	Thioredoxin domain-containing protein 12	Txndc12	1.2188	0.285461
P45376;D3YVJ7	2;1	Aldose reductase	Akr1b1;Akr1b3	1.2201	0.286999
Q08091;A0A1L1SRV0;Q08091-2;A0A1L1SUB2;A0A1L1SRL1	6;5;5;4;2	Calponin-1	Cnn1	1.2209	0.287945
P08207	1	Protein S100-A10	S100a10	1.2227	0.29007
P48758;A0A1B0GRG8	4;2	Carbonyl reductase [NADPH] 1	Cbr1	1.2241	0.291721
Q9WTP7;F6RP11	4;2	GTP:AMP phosphotransferase AK3, mitochondrial	Ak3	1.2257	0.293606
Q60864	4	Stress-induced-phosphoprotein 1	Stip1	1.2294	0.297954
F6YY69;F6VW30;P68254-2;P68254	8;8;8;8	14-3-3 protein theta	Ywhaq	1.2346	0.304044
A1BN54;Q7TPR4;Q9JI91;O88990;D3YY95	22;22;6;5;3	Alpha-actinin-1	Actn1	1.2359	0.305562
Q64727	28	Vinculin	Vcl	1.2368	0.306612
P09671	3	Superoxide dismutase [Mn], mitochondrial	Sod2	1.2393	0.309525
P70460	1	Vasodilator-stimulated phosphoprotein	Vasp	1.2398	0.310107
P26883	1	Peptidyl-prolyl cis-trans isomerase FKBP1A	Fkbp1a	1.2432	0.314058
G3X992	1		Msl3l2	1.2445	0.315566
Q9CX86	3	Heterogeneous nuclear ribonucleoprotein A0	Hnrnpa0	1.2476	0.319155
Q9CRB6	6	Tubulin polymerization-promoting protein family member 3	Tppp3	1.2481	0.319734
Q6NY15-3;Q6NY15-2;Q6NY15	3;3;3	Testis-specific gene 10 protein	Tsga10	1.2487	0.320427
Q9CQA3	4	Succinate dehydrogenase [ubiquinone] iron-sulfur subunit, mitochondrial	Sdhb	1.2487	0.320427
D3Z124;F6QA74;P28352;D3Z6R9	2;2;2;1	DNA-(apurinic or apyrimidinic site) lyase;DNA-(apurinic or apyrimidinic site) lyase, mitochondrial	Apex1	1.2544	0.326997
P14685	3	26S proteasome non-ATPase regulatory subunit 3	Psmd3	1.2654	0.339594
H3BLM7;H9H9T1;Q3TGF2	3;3;3	Protein FAM107B	Fam107b	1.2666	0.340961
P97351	7	40S ribosomal protein S3a	Rps3a	1.2676	0.3421
Q9DBG5	3	Perilipin-3	Plin3	1.2678	0.342327
Q3UZP7;Q9Z0P4-2;Q9Z0P4	2;2;2	Paralemmin-1	Palm	1.2682	0.342782
Q8K310;A0A087WSU2;A0A087WSP7;A0A087WQZ1;A0A087WNW7	4;2;2;2;1	Matrin-3	Matr3	1.2695	0.34426
Q3U0V1	9	Far upstream element-binding protein 2	Khsrp	1.27	0.344828
I7HLV2;Q6ZWV3;P86048	2;2;1	60S ribosomal protein L10;60S ribosomal protein L10-like	Rpl10;Rpl10l	1.2707	0.345623
O89086;Q8BG13	2;1	RNA-binding protein 3	Rbm3	1.2708	0.345737
P26040	8	Ezrin	Ezr	1.2714	0.346418
P84089;A0A1W2P7H9;A0A1W2P7T3;G3UW85	2;1;1;1	Enhancer of rudimentary homolog	Erh	1.2718	0.346872
B2KF73;P84102;O88892	1;1;1	Small EDRK-rich factor 2;Small EDRK-rich factor 1	Serf1;Serf2	1.2757	0.351289
P32020-2;P32020	5;5	Non-specific lipid-transfer protein	Scp2	1.2759	0.351515
Q60598;Q921L6	7;6	Src substrate cortactin	Cttn	1.2805	0.356707
Q9D051	5	Pyruvate dehydrogenase E1 component subunit beta, mitochondrial	Pdhb	1.2811	0.357383
Q99KC8;F6TIL5	2;1	von Willebrand factor A domain-containing protein 5A	Vwa5a	1.2817	0.358059
Q6ZWV7	1	60S ribosomal protein L35	Rpl35	1.283	0.359521
P14131	5	40S ribosomal protein S16	Rps16	1.2839	0.360533
Q3TGU7;P50580-2;P50580	4;4;4	Proliferation-associated protein 2G4	Pa2g4	1.2841	0.360758
CON__Q99PS0;Q99PS0	2;2	Keratin, type I cytoskeletal 23	Krt23	1.2853	0.362105					+
A0A0B4J1E2;Q9CSN1	2;2	SNW domain-containing protein 1	Snw1	1.2921	0.369718
P63101;D3YXN6;D3YXF4;D3YW45	11;4;2;1	14-3-3 protein zeta/delta	Ywhaz	1.2937	0.371503
Q8VDD5;F2Z494	58;2	Myosin-9	Myh9	1.2953	0.373286
A0A1W2P768;P84228;P68433;E0CZ27;F8WI35;P84244;P02301;E0CYN1;E0CYR7	6;6;6;4;4;4;4;1;1	Histone H3.2;Histone H3.1;Histone H3;Histone H3.3;Histone H3.3C	Hist1h3b;Hist1h3a;H3f3a;H3f3c	1.2993	0.377735
A0A0N4SVT3;A0A0N4SW28;Q9DAS9	1;1;1	Guanine nucleotide-binding protein G(I)/G(S)/G(O) subunit gamma-12	Gng12	1.2999	0.378401
Q9D1G1	3	Ras-related protein Rab-1B	Rab1b	1.3001	0.378623
Q3UZG4;P31230	2;2	Aminoacyl tRNA synthase complex-interacting multifunctional protein 1;Endothelial monocyte-activating polypeptide 2	Aimp1	1.3015	0.380175
D3Z568;F6Y6V5;D3YX99;D3Z6W9;Q9CQH3	1;1;1;1;1	NADH dehydrogenase [ubiquinone] 1 beta subcomplex subunit 5, mitochondrial	Ndufb5	1.3077	0.387032
E9Q3T0;P47955	1;1	60S acidic ribosomal protein P1	Gm10073;Rplp1	1.308	0.387363
A2AW41;F7B5B5;Q8VHM5;G3UWM1;G3UXJ6;G3UZ48;G3UZI2;A0A0R4J259;G3V018;Q7TMK9-2;Q7TMK9;G3UXU5;S4R1E9	3;3;3;2;2;2;2;2;2;2;2;1;1	Heterogeneous nuclear ribonucleoprotein Q	Hnrnpr;Syncrip	1.3127	0.392537
A2A6J4;A2A6J7;P19973-2;P19973;A0A1B0GRF5	4;4;4;4;1	Lymphocyte-specific protein 1	Lsp1	1.3148	0.394843
Q9JK53	5	Prolargin	Prelp	1.3169	0.397146
P47962	2	60S ribosomal protein L5	Rpl5	1.3206	0.401194
Q78ZM0;O70492;D3Z789;D3Z6Z0	4;4;3;3	Sorting nexin-3	Snx3	1.328	0.409255
E9QA15	14		Cald1	1.3283	0.409581
P06745;A0A0U1RQ72;A0A0U1RP97;CON__Q3ZBD7	6;2;2;2	Glucose-6-phosphate isomerase	Gpi	1.3321	0.413702
Q8CAQ8-3;Q8CAQ8-2;E9Q800;Q8CAQ8;Q8CAQ8-5;E9QAY6;A0A0U1RP81;A0A1B0GX08;A0A0U1RQ14;Q8CAQ8-4	8;8;7;7;7;6;6;2;2;1	MICOS complex subunit Mic60	Immt	1.3349	0.416732
F6Z4F8;A2A7F7;Q9WU20	1;1;1	Methylenetetrahydrofolate reductase	Mthfr	1.3409	0.423202
A0A0U1RQ65;F6ZMJ4;Q3UHK8	1;1;1	Trinucleotide repeat-containing gene 6A protein	Tnrc6a	1.3441	0.42664
P14094;A0A0A6YX05	6;3	Sodium/potassium-transporting ATPase subunit beta-1	Atp1b1	1.3442	0.426748
O89017	1	Legumain	Lgmn	1.3468	0.429536
P14733	16	Lamin-B1	Lmnb1	1.3469	0.429643
P19157;P46425;Q8VC73;F6RWR5	4;2;1;1	Glutathione S-transferase P 1;Glutathione S-transferase P 2	Gstp1;Gstp2	1.3508	0.433814
D3Z0Y2;Q6GT24;O08709;Q8BG37	14;14;13;4	Peroxiredoxin-6	Prdx6	1.354	0.437228
Q3THE2;D3Z249	8;2	Myosin regulatory light chain 12B	Myl12b	1.355	0.438293
Q9DB77;A0A140LI98	5;1	Cytochrome b-c1 complex subunit 2, mitochondrial	Uqcrc2	1.3629	0.44668
E9Q7G0;A0A1B0GSW3;A0A1B0GT61;F6ZQA3	7;4;3;1		Numa1	1.3652	0.449112
P62242	4	40S ribosomal protein S8	Rps8	1.3658	0.449746
P24369	7	Peptidyl-prolyl cis-trans isomerase B	Ppib	1.3673	0.45133
Q8BH78;Q8BHF5;Q99P72	4;4;4	Reticulon;Reticulon-4	Rtn4	1.3676	0.451646
P26039;F6SX70;A2AIM2	15;2;1	Talin-1	Tln1	1.3688	0.452912
A0A1W2P729;Q9QXT0	1;1	Protein canopy homolog 2	Cnpy2	1.3694	0.453544
Q62261;Q62261-2;A0A0A0MQG2;Q68FG2	15;14;13;1	Spectrin beta chain, non-erythrocytic 1	Sptbn1	1.3721	0.456386
Q03265;D3Z6F5;D6RJ16	13;12;2	ATP synthase subunit alpha, mitochondrial;ATP synthase subunit alpha	Atp5a1	1.3737	0.458067
B1AZS9;O08807	2;2	Peroxiredoxin-4	Prdx4	1.3793	0.463936
Q6ZWQ9;D3YV37	8;4		Myl12a	1.3794	0.464041
P14869;D3YVM5;S4R1N1	5;3;3	60S acidic ribosomal protein P0	Rplp0	1.3807	0.4654
P08113;F7C312	16;8	Endoplasmin	Hsp90b1	1.381	0.465713
P56812;D3Z7Q5	2;1	Programmed cell death protein 5	Pdcd5	1.3815	0.466236
P68033;P62737;P63268;P68134;D3YZY0;D3Z2K3;A0A1D5RM20;A0A0U1RQ96	17;16;15;15;10;9;8;5	Actin, alpha cardiac muscle 1;Actin, aortic smooth muscle;Actin, gamma-enteric smooth muscle;Actin, alpha skeletal muscle	Actc1;Acta2;Actg2;Acta1	1.3832	0.46801
Q01853	16	Transitional endoplasmic reticulum ATPase	Vcp	1.384	0.468844
P42669	2	Transcriptional activator protein Pur-alpha	Pura	1.3866	0.471552
P33267;A0A0U1RPL9	8;1	Cytochrome P450 2F2	Cyp2f2	1.39	0.475085
Q9CQ19	6	Myosin regulatory light polypeptide 9	Myl9	1.3918	0.476952
O09131;D3Z1Q9;Q8K2Q2	11;1;1	Glutathione S-transferase omega-1	Gsto1	1.3963	0.481609
A0A087WPF8;A0A087WSR2;E9QN99;A0A087WP24;A0A087WRJ2;Q8VCR7;A0A1L1SRH5;A0A1L1SUX1	5;5;5;4;4;4;1;1	Alpha/beta hydrolase domain-containing protein 14B	Abhd14b	1.4019	0.487383
Q99L13	4	3-hydroxyisobutyrate dehydrogenase, mitochondrial	Hibadh	1.4043	0.489851
P51881	8	ADP/ATP translocase 2;ADP/ATP translocase 2, N-terminally processed	Slc25a5	1.4052	0.490775
Q9D9P1;D3Z0L4;Q9CRB9;S4R238;F6QFL0	2;2;2;1;1	MICOS complex subunit Mic19	Chchd3	1.4069	0.49252
P57784	1	U2 small nuclear ribonucleoprotein A	Snrpa1	1.4094	0.495081
P56379	1	6.8 kDa mitochondrial proteolipid	Mp68	1.4104	0.496104
Q8C2Q8;A2AKU9;Q91VR2;A2AKV0;A2AKV1;A2AKV2;A2AKV3	2;2;2;1;1;1;1	ATP synthase subunit gamma;ATP synthase subunit gamma, mitochondrial	Atp5c1	1.4145	0.500292
Q9JHJ0;A0A1L1SQ12;A0A1L1SR42	4;1;1	Tropomodulin-3	Tmod3	1.4168	0.502636
P57016	3	Ladinin-1	Lad1	1.4172	0.503043
A9JEI5;F7AT44;Q9QZ06	1;1;1	Toll-interacting protein	Tollip	1.4195	0.505383
P10107	11	Annexin A1	Anxa1	1.4202	0.506094
Q564E2;A0A1B0GSX0;P06151;A0A1B0GSR9;D3YZQ9;A0A1B0GSL7;A0A1B0GT41;A0A1B0GQX5;A0A1B0GRW9;A0A1B0GS79;A0A1B0GRC1;A0A1B0GRS2;A0A1B0GSR2;D3YVR7;D3YZE4;A0A1B0GRE9;P00342	9;9;9;8;6;5;5;5;3;3;2;2;1;1;1;1;1	L-lactate dehydrogenase;L-lactate dehydrogenase A chain	Ldha	1.4203	0.506196
A0A1W2P845;P97314;A0A1W2P7N8;A0A1W2P6I3;A0A1W2P758	2;2;1;1;1	Cysteine and glycine-rich protein 2	Csrp2	1.4226	0.50853
P32261;A0A0A6YXS8;A0A0A6YX49;A0A0A6YWH7;CON__P41361	4;1;1;1;1	Antithrombin-III	Serpinc1	1.4245	0.510456
Q8VDN2;D3YYN7;A0A0G2JGX4;Q8VCE0;Q6PIC6;Q6PIE5;Q9WV27;Q91WH7;E9QNX7;Q64436;Q9Z1W8	16;8;8;8;8;8;3;2;2;2;1	Sodium/potassium-transporting ATPase subunit alpha-1;Sodium/potassium-transporting ATPase subunit alpha-3;Sodium/potassium-transporting ATPase subunit alpha-2	Atp1a1;Atp1a2;Atp1a3	1.4256	0.511569
A0A0A6YW67;E9Q9J0;E9Q4P0;E9Q5F6;E9QNP0;Q5SX22;P62984;P62983;P0CG49;P0CG50;D3YYZ2	3;3;3;3;3;3;3;3;3;3;2	Ubiquitin-60S ribosomal protein L40;Ubiquitin;60S ribosomal protein L40;Ubiquitin-40S ribosomal protein S27a;Ubiquitin;40S ribosomal protein S27a;Polyubiquitin-B;Ubiquitin;Polyubiquitin-C;Ubiquitin;Ubiquitin-related 1;Ubiquitin-related 2	Gm8797;Uba52;Kxd1;Ubc;Ubb;Rps27a;Gm5239	1.428	0.513996
O35594-2;O35594	1;1	Intraflagellar transport protein 81 homolog	Ift81	1.4357	0.521754
Q6NSP9;P52927	2;2	High mobility group protein HMGI-C	Hmga2	1.4359	0.521955
Q78IK4;B1AV14	2;1	MICOS complex subunit Mic27	Apool	1.4388	0.524866
Q99LB4;P24452;D3YTL5;D3YZN3;D3YU77;D3Z014;D3Z4K5	7;6;4;2;2;1;1	Macrophage-capping protein	Capg	1.4404	0.52647
A0A0N4SVQ1;Q62425	2;2	Cytochrome c oxidase subunit NDUFA4	Ndufa4	1.4431	0.529171
Q8K1K2;P62196	4;4	26S protease regulatory subunit 8	Psmc5	1.444	0.530071
Q9D8E6	5	60S ribosomal protein L4	Rpl4	1.4448	0.53087
Q9JKF1;A0A0U1RNG5	9;1	Ras GTPase-activating-like protein IQGAP1	Iqgap1	1.445	0.531069
P14602-3;P14602-2;P14602;D3YZ06	6;6;6;3	Heat shock protein beta-1	Hspb1	1.4462	0.532267
Q8CBB6;Q8CGP2;Q8CGP1;Q64475;P10853;Q8CGP2-2;Q6ZWY9;Q64525;Q64478;P10854;Q9D2U9;Q8CGP0;P70696;Q64524	7;7;7;7;7;7;6;6;6;6;5;5;5;4	Histone H2B;Histone H2B type 1-P;Histone H2B type 1-K;Histone H2B type 1-B;Histone H2B type 1-F/J/L;Histone H2B type 1-C/E/G;Histone H2B type 2-B;Histone H2B type 1-H;Histone H2B type 1-M;Histone H2B type 3-A;Histone H2B type 3-B;Histone H2B type 1-A;Histone H2B type 2-E	Hist1h2br;Hist1h2bp;Hist1h2bk;Hist1h2bb;Hist1h2bf;Hist1h2bc;Hist2h2bb;Hist1h2bh;Hist1h2bm;Hist3h2ba;Hist3h2bb;Hist1h2ba;Hist2h2be	1.4493	0.535356
P34884	2	Macrophage migration inhibitory factor	Mif	1.4495	0.535555
P32067;A2AR07;D6RI87;F6SXM5	6;4;3;1	Lupus La protein homolog	Ssb	1.4505	0.53655
P08249;A0A0G2JGY4;A0A0G2JF23	10;4;4	Malate dehydrogenase, mitochondrial	Mdh2	1.4512	0.537246
Q8C845;Q9D8Y0;Q9D4J1	2;2;1	EF-hand domain-containing protein D2;EF-hand domain-containing protein D1	Efhd2;Efhd1	1.452	0.538041
P07309	4	Transthyretin	Ttr	1.4551	0.541118
P23953;A0A1D5RM42	3;1	Carboxylesterase 1C	Ces1c	1.457	0.543001
F8WHL2;Q8CIE6	3;3	Coatomer subunit alpha;Coatomer subunit alpha;Xenin;Proxenin	Copa	1.4579	0.543892
D6RH49;D3YYB0;Q6ZWY3	1;1;1	40S ribosomal protein S27;40S ribosomal protein S27-like	Rps27l	1.4581	0.54409
Q00623;A0A1L1STX7;CON__P15497	9;2;1	Apolipoprotein A-I;Proapolipoprotein A-I;Truncated apolipoprotein A-I	Apoa1	1.4586	0.544584
A8DUK4;E9Q223;P02088;P02089;CON__Q3SX09;CON__P02070;P02104	12;8;8;5;2;1;1	Hemoglobin subunit beta-1	Hbbt1;Hbb-bs;Hbb-b1	1.4588	0.544782
P20152;A0A0A6YWC8;A2AKJ2;P03995-2;P03995;D3YZ35;CON__P78386;A0A0R4J036;Q6IMF0;P46660;Q9Z2T6;P08551;P08553	28;27;8;2;2;1;1;1;1;1;1;1;1	Vimentin	Vim	1.4598	0.545771
F6SVV1;P62082	5;5	40S ribosomal protein S7	Gm9493;Rps7	1.462	0.547943
P24549;O35945	7;2	Retinal dehydrogenase 1	Aldh1a1	1.4622	0.548141
P40142	14	Transketolase	Tkt	1.4627	0.548634
P97315	7	Cysteine and glycine-rich protein 1	Csrp1	1.4697	0.555522
P14873;A2ARP8;Q9QYR6;Q9QYR6-2	6;1;1;1	Microtubule-associated protein 1B;MAP1B heavy chain;MAP1 light chain LC1	Map1b	1.4702	0.556012
D3YZU7;D3Z1S1;F6WYM0;D3YYB1;D3Z3C0;P42208;D3YV76;F6UKN5;E9Q3V6	2;2;2;2;2;2;1;1;1	Septin-2	2019-09-02	1.4751	0.560813
F8WJK8;Q99L47;E9Q1V0	3;3;2	Hsc70-interacting protein	St13	1.4755	0.561204
P62264;D3YVF4;D3Z7I1	3;2;2	40S ribosomal protein S14	Rps14	1.4766	0.562279
CON__Q9U6Y5	4			1.4784	0.564037					+
E9Q5Q0;Q3TGG2;A0A0U1RPL0;Q7TQH0-3;Q7TQH0;Q7TQH0-2	3;3;3;3;3;3	Ataxin-2-like protein	Atxn2l	1.4789	0.564525
Q3URD3-4;Q3URD3-3;D3Z0N1;F6UV57;F6YCM8;F8WIH0;D3Z7V3;H7BX64;Q3URD3-5;Q3URD3-2;Q3URD3	2;2;1;1;1;1;1;1;1;1;1	Sarcolemmal membrane-associated protein	Slmap	1.482	0.567545
Q61599;D3YWL7;A0A0N4SVH4	3;1;1	Rho GDP-dissociation inhibitor 2	Arhgdib	1.4856	0.571046
Q9D2G2;Q9D2G2-2	2;1	Dihydrolipoyllysine-residue succinyltransferase component of 2-oxoglutarate dehydrogenase complex, mitochondrial	Dlst	1.4881	0.573471
P30412	3	Peptidyl-prolyl cis-trans isomerase C	Ppic	1.4932	0.578407
Q9QYC0;F8WHZ9;F8WGR0;Q9QYC0-2;E9Q1K3;F6RDR0;A0A0J9YVI4;F6V4G5	6;5;5;5;4;3;3;1	Alpha-adducin	Add1	1.4932	0.578407
G3X8R0;Q60870	2;2	Receptor expression-enhancing protein;Receptor expression-enhancing protein 5	Reep5	1.4938	0.578987
E9QPE7;O08638-2	56;52	Myosin-11	Myh11	1.4951	0.580242
Q3UUU1;Q64739-7;Q64739-1;Q64739-5;Q64739-6;Q64739-4;Q64739-3;Q64739;I7HPY2	2;2;2;2;2;2;2;2;1	Collagen alpha-2(XI) chain	Col11a2	1.4977	0.582749
K3W4R2;Q6URW6-2;Q6URW6;Q6URW6-3;A0A140LI60;A0A140LHX1	15;15;15;15;7;1	Myosin-14	Myh14	1.5021	0.586981
Q9WTX5;E9PUV4	4;1	S-phase kinase-associated protein 1	Skp1	1.5024	0.587269
P37804;A0A1L1STN8	10;6	Transgelin	Tagln	1.5025	0.587365
P11352;A0A0A6YY34;A0A0A6YVV2	7;6;6	Glutathione peroxidase 1;Glutathione peroxidase	Gpx1	1.5032	0.588037
Q9WVA4;A0A0A6YXG6;Q9R1Q8	9;2;1	Transgelin-2	Tagln2	1.5046	0.58938
P05977;E0CZ30;E9PWG4;P05977-2;A0A087WRZ7;A0A0G2JDM3;A0A0G2JDW2;P09542	6;4;4;4;2;1;1;1	Myosin light chain 1/3, skeletal muscle isoform	Myl1	1.5079	0.592541
Q61990-2;Q61990-3;Q61990;E9Q7D8;P60335;P57722-2;P57722	2;2;2;1;1;1;1	Poly(rC)-binding protein 2;Poly(rC)-binding protein 1;Poly(rC)-binding protein 3	Pcbp2;Pcbp3;Pcbp1	1.5116	0.596076
F8WHP8;P56135	1;1	ATP synthase subunit f, mitochondrial	Atp5j2	1.5193	0.603407
P70296;D3Z1V4;D6RHS6	7;6;4	Phosphatidylethanolamine-binding protein 1;Hippocampal cholinergic neurostimulating peptide	Pebp1	1.5195	0.603597
A0A1B0GSK5;A0A1B0GR19;A0A1B0GR86;Q8BH97;A0A1B0GS22;A0A1B0GRI0	4;4;4;4;3;1	Reticulocalbin-3	Rcn3	1.5214	0.6054
Q80VD1	1	Protein FAM98B	Fam98b	1.5222	0.606158
P58252;G3UXK8;G3UZ34;A2AH85;O08810	10;1;1;1;1	Elongation factor 2	Eef2	1.524	0.607863
Q8C266;P35278	1;1	Ras-related protein Rab-5C	Rab5c	1.5242	0.608052
E9QAZ2;Q9CZM2;B8JKK2	2;2;1	Ribosomal protein L15;60S ribosomal protein L15	Gm10020;Rpl15	1.5251	0.608904
Q64191	1	N(4)-(beta-N-acetylglucosaminyl)-L-asparaginase;Glycosylasparaginase alpha chain;Glycosylasparaginase beta chain	Aga	1.5258	0.609566
F7D909;Q8R326-2;Q8R326	1;1;1	Paraspeckle component 1	Pspc1	1.5276	0.611267
Q9DCC5;P23198;D3Z313;D3Z1A9	5;5;3;2	Chromobox protein homolog 3	Cbx3	1.5289	0.612494
Q6ZWN5;F7CJS8;D3YWH9;Q9CXW7;D3Z673;D3YUV6	8;5;5;5;2;1	40S ribosomal protein S9	Rps9	1.5295	0.61306
Q8K4Z5	4	Splicing factor 3A subunit 1	Sf3a1	1.5305	0.614003
Q921W0	1	Charged multivesicular body protein 1a	Chmp1a	1.5382	0.621243
O88569-3;O88569-2;O88569;A0A0N4SUM2	10;9;9;4	Heterogeneous nuclear ribonucleoproteins A2/B1	Hnrnpa2b1	1.5435	0.626205
Q9Z1D1	4	Eukaryotic translation initiation factor 3 subunit G	Eif3g	1.5442	0.62686
Q9D1D4;Q9D1D4-2	2;1	Transmembrane emp24 domain-containing protein 10	Tmed10	1.5463	0.62882
G5E846;G3X981;P15331-3;P15331;P15331-2	3;3;3;3;3	Peripherin	Prph	1.5475	0.629939
Q99KQ4	4	Nicotinamide phosphoribosyltransferase	Nampt	1.5506	0.632827
Z4YJH1;Q9R1K9;B1AUQ7;P41209	3;3;2;1	Centrin-2	Cetn2	1.5642	0.645425
P11499;E9Q3D6;E9PX27;D3Z1R1;E9Q0C3	19;8;3;2;2	Heat shock protein HSP 90-beta	Hsp90ab1	1.5661	0.647176
CON__Q28194;Q80YQ1;P35441	2;1;1	Thrombospondin-1	Thbs1	1.567	0.648005					+
Q9CX80	2	Cytoglobin	Cygb	1.5777	0.657823
Q6ZWQ5;Q3TGS7;Q3V2H3;O70493	3;3;3;3	Sorting nexin-12	Snx12	1.5982	0.676448
A6H644;Q8BG95	5;5	Protein phosphatase 1 regulatory subunit;Protein phosphatase 1 regulatory subunit 12B	Ppp1r12b	1.6007	0.678703
Q61205;D3Z2X5;Q8CA83;D3Z7E6	2;1;1;1	Platelet-activating factor acetylhydrolase IB subunit gamma	Pafah1b3	1.6035	0.681224
Q9ERE7;F6SWV4;D3YVR4	2;1;1	LDLR chaperone MESD	Mesdc2	1.6036	0.681314
P10639	3	Thioredoxin	Txn	1.6049	0.682483
A0A140T8L5;P25444;D3YVC1;D3YWJ3;E9Q1N8;F6YTZ4;D3Z536	7;7;6;6;5;5;4	40S ribosomal protein S2	Rps2;Gm18025;Gm6576;Gm8225	1.6094	0.686523
P29341;Q9D4E6;F6ZAX1;Q62029	4;2;1;1	Polyadenylate-binding protein 1;Polyadenylate-binding protein	Pabpc1;Pabpc6	1.6106	0.687598
O88844;A0A087WPT4;A0A087WRS9;D3YVY3;A0A087WRM4	7;4;4;3;2	Isocitrate dehydrogenase [NADP] cytoplasmic	Idh1	1.6117	0.688583
B8JK33;B8JK32;Q9D0E1-2;Q9D0E1	5;5;5;5	Heterogeneous nuclear ribonucleoprotein M	Hnrnpm	1.6122	0.689031
Q04447	8	Creatine kinase B-type	Ckb	1.6195	0.695548
O70400;S4R1V0	3;2	PDZ and LIM domain protein 1	Pdlim1	1.6197	0.695727
A0A140LHH9	1			1.6212	0.697062
P20029	17	78 kDa glucose-regulated protein	Hspa5	1.6275	0.702658
Q9CWJ9	2	Bifunctional purine biosynthesis protein PURH;Phosphoribosylaminoimidazolecarboxamide formyltransferase;IMP cyclohydrolase	Atic	1.629	0.703987
Q91YQ5;A0A0N4SUJ8	6;1	Dolichyl-diphosphooligosaccharide--protein glycosyltransferase subunit 1	Rpn1	1.6407	0.714311
A0A1B0GR60;Q9CPX4;P29391	2;2;2	Ferritin;Ferritin light chain 1	Ftl1	1.6439	0.717123
Q99KJ8	5	Dynactin subunit 2	Dctn2	1.6465	0.719403
D3Z2F7;D3Z2F8;H7BWZ3;Q9JM76;A0A0G2JFK7	2;2;2;2;1	Actin-related protein 2/3 complex subunit 3	Arpc3	1.6505	0.722903
P62827;Q14AA6;Q61820	4;3;2	GTP-binding nuclear protein Ran;GTP-binding nuclear protein Ran, testis-specific isoform	Ran;1700009N14Rik;Rasl2-9	1.6509	0.723253
Q00PI9	3	Heterogeneous nuclear ribonucleoprotein U-like protein 2	Hnrnpul2	1.6535	0.725523
P50516;P50516-2;D3YWH3;D3Z1B9;D3YZ23	5;4;2;2;1	V-type proton ATPase catalytic subunit A	Atp6v1a	1.6568	0.728399
Q99LX0;A2A815;A2A813;A2A817;A2A816	5;4;4;3;3	Protein deglycase DJ-1	Park7	1.6582	0.729618
B7FAU9;Q8BTM8;B7FAV1;F6Z2C0;F6XC15;J3JS91;Q8BTM8-2;F7AVL7	37;37;34;6;5;4;3;1	Filamin-A	Flna	1.6585	0.729879
Q78PY7;Q3TJ56;E9Q3E9	7;4;2	Staphylococcal nuclease domain-containing protein 1	Snd1	1.6632	0.733962
A2AVP3;Q9DBX2	2;2	Phosducin-like protein	Pdcl	1.6648	0.735349
F8WIV2;Q60854;E9Q3Y1;E9Q6X2;E9Q108;E9Q0P9;K7E6F1;E9PZQ9;E9Q4R2;E9PYY0;Q6P6K7;W4VSP4	5;5;3;3;3;3;3;1;1;1;1;1	Serpin B6	Serpinb6a;Serpinb6	1.6765	0.745452
A2A513;CON__P02535-1;P02535-2;P02535;P02535-3;A0A1B0GSR7	19;19;19;19;18;1	Keratin, type I cytoskeletal 10	Krt10	1.6788	0.74743					+
Q9EQU5-2;A2BE92;A2BE93;Q9EQU5;Q9EQU5-3	4;3;3;3;2	Protein SET	Set	1.6813	0.749577
Q7TNG8	4	Probable D-lactate dehydrogenase, mitochondrial	Ldhd	1.6836	0.751549
O55222	3	Integrin-linked protein kinase	Ilk	1.6867	0.754203
Q9CR68	4	Cytochrome b-c1 complex subunit Rieske, mitochondrial;Cytochrome b-c1 complex subunit 11	Uqcrfs1	1.6912	0.758047
P50608	2	Fibromodulin	Fmod	1.6935	0.760008
P01027	5	Complement C3;Complement C3 beta chain;C3-beta-c;Complement C3 alpha chain;C3a anaphylatoxin;Acylation stimulating protein;Complement C3b alpha chain;Complement C3c alpha chain fragment 1;Complement C3dg fragment;Complement C3g fragment;Complement C3d fragment;Complement C3f fragment;Complement C3c alpha chain fragment 2	C3	1.6988	0.764516
Q5SV64;Q3UH59;Q61879;Q8BXF2	14;14;14;2	Myosin-10	Myh10	1.7096	0.773659
Q6XLQ8;O35887;G3V004;G3UXA8;G3UWV3;G3UWR0;G3UXA3;G3UY49	8;7;5;5;4;4;2;2	Calumenin	Calu	1.7112	0.775008
Q3TF41;Q8BSH9;E9PW66;P28656	2;2;2;2	Nucleosome assembly protein 1-like 1	Nap1l1	1.7129	0.776441
F8VPR1;Q8BVA4	3;3	Leiomodin-1	Lmod1	1.714	0.777367
Q05816	2	Fatty acid-binding protein, epidermal	Fabp5	1.7247	0.786345
P20108	3	Thioredoxin-dependent peroxide reductase, mitochondrial	Prdx3	1.7251	0.78668
A2ACG7;Q9DBG6	4;4	Dolichyl-diphosphooligosaccharide--protein glycosyltransferase subunit 2	Rpn2	1.7254	0.786931
Q80X90;Q8VHX6-2;Q8VHX6	9;1;1	Filamin-B	Flnb	1.7257	0.787182
P47754;A0A0N4SVM0;D6RCW7	5;2;2	F-actin-capping protein subunit alpha-2	Capza2	1.7271	0.788352
A0A1W2P6F6;A0A1W2P7Q9;Q60605-2;Q60605;A0A1W2P6G5;Q8CI43	6;6;6;6;4;1	Myosin light polypeptide 6	Myl6	1.7274	0.788602
P62073	1	Mitochondrial import inner membrane translocase subunit Tim10	Timm10	1.7281	0.789187
P09411;S4R2M7;P09041	10;5;2	Phosphoglycerate kinase 1;Phosphoglycerate kinase	Pgk1	1.7341	0.794187
Q3U2G2;Q61316	5;4	Heat shock 70 kDa protein 4	Hspa4	1.7363	0.796016
Q9Z1N5;Q8VDW0;G3UXI6;D6RHT5	4;2;1;1	Spliceosome RNA helicase Ddx39b;ATP-dependent RNA helicase DDX39A	Ddx39b;Ddx39a	1.7367	0.796349
Q9CWK8;Q6NZD2;Q9WV80	4;1;1	Sorting nexin-2	Snx2	1.7369	0.796515
P67984	3	60S ribosomal protein L22	Rpl22	1.7442	0.802565
Q9Z204-2;Q9Z204-4;Q9Z204-3;Q9Z204;Q9Z204-5	7;6;6;6;5	Heterogeneous nuclear ribonucleoproteins C1/C2	Hnrnpc	1.7531	0.809908
P47739;B1ATI6	10;1	Aldehyde dehydrogenase, dimeric NADP-preferring	Aldh3a1	1.7534	0.810155
A2BFF8;Q3TPJ8;A2BFF5;A2BFF9;O88487	3;3;3;3;3	Cytoplasmic dynein 1 intermediate chain 2	Dync1i2	1.7681	0.8222
Q9D819	4	Inorganic pyrophosphatase	Ppa1	1.7725	0.825786
A0A1D5RMK9;Q8BYZ7-2;Q8BYZ7	1;1;1	Engulfment and cell motility protein 3	Elmo3	1.7752	0.827982
B1B1A8;Q6PDN3-2;Q6PDN3-3;Q6PDN3;Q6PDN3-4	3;3;3;3;1	Myosin light chain kinase, smooth muscle;Myosin light chain kinase, smooth muscle, deglutamylated form	Mylk	1.7829	0.834226
B2M1R6;P61979-2;P61979-3;P61979;H3BKD0;H3BK96;H3BLL4;Q8BT23;H3BKI8;H3BJ43;H3BLP7;H3BJS9	11;11;10;10;7;6;6;4;4;3;3;1	Heterogeneous nuclear ribonucleoprotein K	Hnrnpk	1.7876	0.838024
E9Q9F5;E9Q1G8;O55131;A0A0R4J233;S4R2P6;A0A1W2P6J7;Q8C650-2;Q9DA97;Q8C650	4;4;4;1;1;1;1;1;1	Septin-7	2019-09-07	1.7882	0.838508
Q8BFR5;Q8BFR5-2;A0A0U1RNQ6	4;3;2	Elongation factor Tu, mitochondrial	Tufm	1.795	0.843984
P08226;G3UZM8;A0A1B0GX15;G3UWN5	4;1;1;1	Apolipoprotein E	Apoe	1.8066	0.853277
B7ZNJ1;A0A087WS56;B9EHT6;A0A087WSN6;Q3UHL6;A0A087WR50;P11276;A0A087WS99;A0A087WSU6	10;10;10;10;10;10;10;2;1	Fibronectin;Anastellin	Fn1	1.8069	0.853517
Q61233;D3YZ25;D3YVW8;D3Z7D9;D3Z311	7;1;1;1;1	Plastin-2	Lcp1	1.8082	0.854554
G3UY29;E9Q3P9;F8WGS1;G3UZD3;P62492;P46638;E9Q6B3;G3UZL4	2;2;2;2;2;2;1;1	Ras-related protein Rab-11A;Ras-related protein Rab-11B	Rab11b;Rab11a	1.8096	0.855671
Q8BH95	1	Enoyl-CoA hydratase, mitochondrial	Echs1	1.8109	0.856707
Q3UID0;Q6PDG5-2;Q6PDG5	2;2;2	SWI/SNF complex subunit SMARCC2	Smarcc2	1.8145	0.859572
D3Z3A0;Q9DCL8	2;2	Protein phosphatase inhibitor 2	Ppp1r2	1.822	0.865523
Q61171;D3Z4A4	6;5	Peroxiredoxin-2	Prdx2	1.8272	0.869635
P17742;A0A1L1SST0;F8VPN3;V9GXC1;V9GX31;A0A1L1SRX5	11;7;4;2;2;1	Peptidyl-prolyl cis-trans isomerase A;Peptidyl-prolyl cis-trans isomerase A, N-terminally processed	Ppia	1.8386	0.878608
P18760;F8WGL3	7;6	Cofilin-1	Cfl1	1.8459	0.884324
A0A0R4J083;P51174	6;6	Long-chain specific acyl-CoA dehydrogenase, mitochondrial	Acadl	1.8483	0.886199
Q5SXG7	2	Vitelline membrane outer layer protein 1 homolog	Vmo1	1.8501	0.887603
Q9D172;A0A1W2P7B6;A0A1W2P870	3;2;1	ES1 protein homolog, mitochondrial	D10Jhu81e	1.8524	0.889396
G3X9L6;Q9DCX2;B1ASE2	3;3;2	ATP synthase subunit d, mitochondrial	Gm10250;Atp5h	1.8545	0.89103
Q91WR8	1	Glutathione peroxidase 6	Gpx6	1.86	0.895303
Q569Z6;F6YH92;Q8BZN7;F6YSQ2	4;2;2;1	Thyroid hormone receptor-associated protein 3	Thrap3	1.871	0.90381
B7ZBY6;B7ZBY7;E9PY39;Q9D2M8-2;Q9CZY3-2;Q9D2M8;Q9CZY3	1;1;1;1;1;1;1	Ubiquitin-conjugating enzyme E2 variant 2;Ubiquitin-conjugating enzyme E2 variant 1	Ube2v1;Gm20431;Ube2v2	1.8769	0.908352
H7BXC3;P17751	4;4	Triosephosphate isomerase	Tpi1	1.8785	0.909581
Q62426	4	Cystatin-B	Cstb	1.881	0.9115
Q7TQE2;Q62523	2;2	Zyxin	Zyx	1.8854	0.914871
O70456	8	14-3-3 protein sigma	Sfn	1.8877	0.91663
A0A0U1RNJ1;P19096	3;3	Fatty acid synthase;[Acyl-carrier-protein] S-acetyltransferase;[Acyl-carrier-protein] S-malonyltransferase;3-oxoacyl-[acyl-carrier-protein] synthase;3-oxoacyl-[acyl-carrier-protein] reductase;3-hydroxyacyl-[acyl-carrier-protein] dehydratase;Enoyl-[acyl-carrier-protein] reductase;Oleoyl-[acyl-carrier-protein] hydrolase	Fasn	1.8906	0.918844
Q6ZWZ6;F7AEH4;P63323;A0A1W2P7A1	2;2;2;1	40S ribosomal protein S12	Rps12	1.8913	0.919378
P07356;B0V2N7;B0V2N8;B0V2N5;REV__F6WNG1;REV__Q8BND4	14;9;8;8;1;1	Annexin A2;Annexin	Anxa2	1.8928	0.920522
D3Z7M9;O35381;F6UFG6;D3YYE1;Q64G17	5;5;4;4;2	Acidic leucine-rich nuclear phosphoprotein 32 family member A	Anp32a	1.8969	0.923644
P51885;CON__Q05443	9;5	Lumican	Lum	1.8982	0.924632					+
Q91VB8;P01942;CON__P01966;A7M7S6;P06467	9;8;2;1;1	Hemoglobin subunit alpha	haemaglobin alpha 2;Hba	1.9036	0.92873
P56480	11	ATP synthase subunit beta, mitochondrial	Atp5b	1.906	0.930548
O54724	8	Polymerase I and transcript release factor	Ptrf	1.9111	0.934403
A2A6U3;Q80UG5-3;Q80UG5;Q80UG5-2;A2A6U5;A8Y5D3	5;5;5;4;2;1	Septin-9	2019-09-09	1.9113	0.934554
Q9R0P5	5	Destrin	Dstn	1.9115	0.934705
Q8BMS1	6	Trifunctional enzyme subunit alpha, mitochondrial;Long-chain enoyl-CoA hydratase;Long chain 3-hydroxyacyl-CoA dehydrogenase	Hadha	1.9134	0.936139
A0A087WNQ1;A0A0R4J0H7;Q8K2Z4;Q8K2Z4-2	1;1;1;1	Condensin complex subunit 1	Ncapd2	1.9191	0.94043
F8WJC2;Q9CR26	1;1	Vacuolar protein sorting-associated protein VTA1 homolog	Vta1	1.9298	0.948451
Q62422	2	Osteoclast-stimulating factor 1	Ostf1	1.9324	0.950394
D3Z637;D3Z125;E9PUA7;D3Z7X7;F8WHQ1;Q62393-2;Q62393-3;Q62393	1;1;1;1;1;1;1;1	Tumor protein D52	Tpd52	1.9423	0.957766
A2AU61;A2AU62;Q64012-2;Q64012;A2AU60	2;2;2;2;1	RNA-binding protein Raly	Raly	1.9504	0.96377
Q8VG21	1	Olfactory receptor	Olfr1195	1.9509	0.96414
Q99PT1	6	Rho GDP-dissociation inhibitor 1	Arhgdia	1.9524	0.965249
P08071;A0A0G2JDN0;A0A0G2JGN1;A0A0G2JEA3;A0A0G2JFM6;A0A0G2JGX1	12;2;2;2;2;1	Lactotransferrin	Ltf	1.9628	0.972913
P19324;A0A140LHR4;A0A140LHK0	9;4;2	Serpin H1	Serpinh1	1.9659	0.97519
Q6ZQ38	4	Cullin-associated NEDD8-dissociated protein 1	Cand1	1.9766	0.983021
O08529	2	Calpain-2 catalytic subunit	Capn2	1.9794	0.985063
Q9CWZ3-2;Q9CWZ3;A0A0G2JEA9;A0A0G2JFX7;A0A0N4SUH6	3;3;2;2;2	RNA-binding protein 8A	Rbm8a	1.9875	0.990955
H7BX95;Q6PDM2-3;Q6PDM2-2;Q6PDM2;F7AI47	3;3;3;3;1	Serine/arginine-rich splicing factor 1	Srsf1	1.9878	0.991173
Q9CPU0	3	Lactoylglutathione lyase	Glo1	1.9894	0.992333
Q923D2;A0A0U1RPU7;E9PZC3;E9PZC4	3;2;2;1	Flavin reductase (NADPH)	Blvrb	1.9905	0.993131
Q9QYB1	3	Chloride intracellular channel protein 4	Clic4	1.993	0.994942
F6XLV1	5		E030010N08Rik	1.9954	0.996678
B9EHJ3;P39447;A0A0U1RPW2	4;4;3	Tight junction protein ZO-1	Tjp1	2.0088	1.00633
Q99LC5	5	Electron transfer flavoprotein subunit alpha, mitochondrial	Etfa	2.0265	1.01899
P27659	4	60S ribosomal protein L3	Rpl3	2.0274	1.01963
F6X2V9;Q8K2F8	1;1	Protein LSM14 homolog A	Lsm14a	2.0276	1.01977
P62806	9	Histone H4	Hist1h4a	2.0282	1.0202
B1AU76;B1AU75;Q99MD9-2;Q99MD9	3;3;3;3	Nuclear autoantigenic sperm protein	Nasp	2.0361	1.02581
P06728	8	Apolipoprotein A-IV	Apoa4	2.0488	1.03478
P54071;A0A0U1RP68;D6RIL6	4;2;2	Isocitrate dehydrogenase [NADP], mitochondrial	Idh2	2.0488	1.03478
A0A0A0MQM0;P63242;Q8BGY2;J3QPS8	3;3;2;1	Eukaryotic translation initiation factor 5A;Eukaryotic translation initiation factor 5A-1;Eukaryotic translation initiation factor 5A-2	Eif5a;Eif5a2	2.0574	1.04082
F6ZV59;G5E8G0;G3X9W0;Q60668-4;Q60668-3;Q60668-2;Q60668;E9Q5B6;F6SHF3;A0A0G2JFL4	3;3;3;3;3;3;3;2;2;1	Heterogeneous nuclear ribonucleoprotein D0	Hnrnpd	2.0595	1.04229
E9QK82	1		Mpz	2.0623	1.04425
Q63918	4	Serum deprivation-response protein	Sdpr	2.0629	1.04467
P26443;F7CFA5	8;1	Glutamate dehydrogenase 1, mitochondrial	Glud1	2.0736	1.05214
Q9JM83;A0A087WNL0;Q6W3E0	6;1;1	Calmodulin-4	Calm4	2.0773	1.05471
A0A1L1SU87;Q62252	2;2	Sperm surface protein Sp17	Spa17	2.0808	1.05714
Q8BPI2;F6V6T4;Q9R0Q3	2;2;2	Transmembrane emp24 domain-containing protein 2	Tmed2	2.0832	1.0588
Q91WK2	2	Eukaryotic translation initiation factor 3 subunit H	Eif3h	2.0833	1.05887
A0A1C7CYV0;B1AX58;Q99K51;Q3V0K9	4;4;4;1	Plastin-3	Pls3	2.0881	1.06219
Q9CPQ1;D3Z6E1;A0A0G2JDA6	3;2;1	Cytochrome c oxidase subunit 6C	Cox6c	2.0971	1.0684
Q5RKN9;P47753	2;2	F-actin-capping protein subunit alpha-1	Capza1	2.098	1.06901
A0A140T8T4;P51410;A0A0G2JES3;D3YZT0;D3Z629;S4R1R7	4;4;3;1;1;1	60S ribosomal protein L9	Rpl9	2.1024	1.07204
P45952;D6RFD7	4;1	Medium-chain specific acyl-CoA dehydrogenase, mitochondrial	Acadm	2.1029	1.07238
Q9R1P4;A0A1B0GS70	2;1	Proteasome subunit alpha type-1	Psma1	2.1104	1.07752
Q9JJU8	3	SH3 domain-binding glutamic acid-rich-like protein	Sh3bgrl	2.1166	1.08175
E9PZF0;Q5NC80;Q01768;P15532;Q5NC79	7;5;5;5;3	Nucleoside diphosphate kinase;Nucleoside diphosphate kinase B;Nucleoside diphosphate kinase A	Gm20390;Nme1;Nme2	2.1221	1.08549
O08553;Q6P1J1;P97427;Q71H75	7;2;2;1	Dihydropyrimidinase-related protein 2	Dpysl2	2.1222	1.08556
O54734	5	Dolichyl-diphosphooligosaccharide--protein glycosyltransferase 48 kDa subunit	Ddost	2.1293	1.09038
P27773;F6Q404;A2AJN7	19;3;1	Protein disulfide-isomerase A3	Pdia3	2.1295	1.09051
P40124;B1ARS0	4;1	Adenylyl cyclase-associated protein 1	Cap1	2.1328	1.09275
A0A0U1RQB4;Q9DCW4;A0A0N4SWE9;A0A0U1RNK9;A0A0U1RNR3;A0A0U1RNP5;A0A0N4SVE0	3;3;1;1;1;1;1	Electron transfer flavoprotein subunit beta	Etfb	2.134	1.09356
P52196	5	Thiosulfate sulfurtransferase	Tst	2.1385	1.0966
G3XA17;Q62448;F7CBP1;Q62448-2	2;2;1;1	Eukaryotic translation initiation factor 4 gamma 2	Eif4g2	2.1552	1.10782
P09528	4	Ferritin heavy chain;Ferritin heavy chain, N-terminally processed	Fth1	2.1559	1.10829
P00405	3	Cytochrome c oxidase subunit 2	Mtco2	2.1575	1.10936
Q9ERA6	1	Tuftelin-interacting protein 11	Tfip11	2.1629	1.11297
A2BH06;E9PZB3;E9PYL9;Q9CXW4	2;2;2;2	60S ribosomal protein L11	Rpl11;Gm5093;Gm10036	2.1663	1.11523
Q5SW87;Q5SW88;P62821;Q5SW86	3;3;2;1	Ras-related protein Rab-1A	Rab1;Rab1A	2.1694	1.1173
Q3UA72;Q9CPW4	2;2	Actin-related protein 2/3 complex subunit 5	Arpc5	2.1868	1.12882
Q5EBP8;P49312;P49312-2	6;6;4	Heterogeneous nuclear ribonucleoprotein A1;Heterogeneous nuclear ribonucleoprotein A1, N-terminally processed	Hnrnpa1	2.1882	1.12974
A0A087WP83;Q8VDJ3;A0A087WQY9;A0A087WPC5;A0A087WS92;A0A087WPH2	8;8;2;2;2;1	Vigilin	Hdlbp	2.2027	1.13927
Q62093	2	Serine/arginine-rich splicing factor 2	Srsf2	2.2118	1.14522
Q91VJ2	4	Protein kinase C delta-binding protein	Prkcdbp	2.2127	1.14581
Q02013	2	Aquaporin-1	Aqp1	2.2164	1.14822
P14206;A0A1L1SUK3;A0A1L1SRW0	5;3;2	40S ribosomal protein SA	Rpsa	2.2291	1.15646
A6ZI44;P05064;Q9CPQ9;A6ZI46;D3YWI1;A0A0U1RPN8;A0A0U1RPT5;D3YV98;D3Z510;A6ZI47;Q91Y97	15;15;11;11;9;8;7;6;5;5;1	Fructose-bisphosphate aldolase;Fructose-bisphosphate aldolase A	Aldoa;Aldoart1	2.2296	1.15678
F6ZTG3;E9Q197;Q9CPV4-3;Q9CPV4-2;Q9CPV4	3;3;3;3;3	Glyoxalase domain-containing protein 4	Glod4	2.2557	1.17358
P07901;B7ZC50;A2A6A2;B7ZC49	12;5;2;2	Heat shock protein HSP 90-alpha	Hsp90aa1	2.2608	1.17683
P52430;H3BK03	2;1	Serum paraoxonase/arylesterase 1	Pon1	2.2631	1.1783
Q8BFW7-5;Q8BFW7;Q8BFW7-3;Q8BFW7-2;Q8BFW7-4	5;5;3;3;2	Lipoma-preferred partner homolog	Lpp	2.2773	1.18732
Q5SXR6;Q68FD5	7;7	Clathrin heavy chain;Clathrin heavy chain 1	Cltc	2.2947	1.19831
A0A1W2P855;A0A1W2P7Z8;A0A1W2P7S8;A0A1W2P7H4;A0A1W2P6Q8;Q6A068	2;2;2;2;2;2	Cell division cycle 5-like protein	Cdc5l	2.3	1.20163
Q8BH64	2	EH domain-containing protein 2	Ehd2	2.3086	1.20702
Q62009-5;Q62009-4;Q62009-3;Q62009-2;Q62009;F7C9H0;CON__Q2KJC7	5;5;5;5;5;1;1	Periostin	Postn	2.3112	1.20864
A2AJD1	10		Bpifb9b	2.3117	1.20895
Z4YJV4;Q60597-2;Q60597;Q60597-4;Q60597-3;E9Q7L0	5;5;5;5;5;2	2-oxoglutarate dehydrogenase, mitochondrial	Ogdh	2.312	1.20914
Q9Z0F7	4	Gamma-synuclein	Sncg	2.312	1.20914
P51437	2	Cathelin-related antimicrobial peptide	Camp	2.32	1.21412
Q61768;E9QAK5	3;2	Kinesin-1 heavy chain;Kinesin-like protein	Kif5b	2.3325	1.22188
E9PX70;Q60847-2;Q60847-5;Q60847;Q60847-4;Q60847-3	11;11;11;11;9;9	Collagen alpha-1(XII) chain	Col12a1	2.3386	1.22565
A2AMN2;Q8BSV3-2;Q8BSV3-3;Q8BSV3	1;1;1;1	BEN domain-containing protein 7	Bend7	2.3501	1.23272
Q8CGC7	6	Bifunctional glutamate/proline--tRNA ligase;Glutamate--tRNA ligase;Proline--tRNA ligase	Eprs	2.3504	1.23291
CON__P19001;P19001	12;12	Keratin, type I cytoskeletal 19	Krt19	2.3636	1.24099					+
A0A1L1STE6;Q9D6R2;Q9D6R2-2	2;2;1	Isocitrate dehydrogenase [NAD] subunit alpha, mitochondrial	Idh3a	2.368	1.24367
Q8BTS0;Q61656;S4R1I6;B1ARC0;B1ARB9	6;6;4;1;1	Probable ATP-dependent RNA helicase DDX5	Ddx5	2.3697	1.2447
Q9CWF2;Q7TMM9	12;12	Tubulin beta-2B chain;Tubulin beta-2A chain	Tubb2b;Tubb2a	2.3807	1.25139
P12023-2;P12023-3;P12023	1;1;1	Amyloid beta A4 protein;N-APP;Soluble APP-alpha;Soluble APP-beta;C99;Beta-amyloid protein 42;Beta-amyloid protein 40;C83;P3(42);P3(40);C80;Gamma-secretase C-terminal fragment 59;Gamma-secretase C-terminal fragment 57;Gamma-secretase C-terminal fragment 50;C31	App	2.3842	1.25351
P00329	2	Alcohol dehydrogenase 1	Adh1	2.4021	1.2643
Q3UJQ9;Q9D0K2	5;5	Succinyl-CoA:3-ketoacid-coenzyme A transferase;Succinyl-CoA:3-ketoacid coenzyme A transferase 1, mitochondrial	Oxct1	2.4037	1.26526
P08074;F6YNX9;A2AC16;Q91X52	11;5;1;1	Carbonyl reductase [NADPH] 2	Cbr2	2.4159	1.27256
A0A1B0GT66;F6Y6L6;F8WIR1;P18242	1;1;1;1	Cathepsin D	Ctsd	2.4264	1.27882
CON__A2A4G1;B1AQ77;Q61414;CON__Q99456	16;16;16;2	Keratin, type I cytoskeletal 15	Krt15	2.4336	1.28309					+
Q9CXS4;Q9CXS4-2	4;1	Centromere protein V	Cenpv	2.4341	1.28339
P97347	18	Repetin	Rptn	2.4579	1.29743
Q8C253;P16110	2;2	Galectin;Galectin-3	Lgals3	2.4603	1.29883
P48678;P48678-2;P48678-3;D3YUF7	24;23;18;5	Prelamin-A/C;Lamin-A/C	Lmna	2.4604	1.29889
Q8R0W0	4	Epiplakin	Eppk1	2.4862	1.31394
A0A0R4J0Z1;P08003	11;11	Protein disulfide-isomerase A4	Pdia4	2.4897	1.31597
Q02053;P31254	11;1	Ubiquitin-like modifier-activating enzyme 1	Uba1	2.5046	1.32458
E9Q5J9	15		Tpm3	2.5055	1.3251
P29699	4	Alpha-2-HS-glycoprotein	Ahsg	2.5076	1.32631
A2AL12;Q8BG05;B2RXM2;J3QNY1;Q8BG05-2;A2AL13	6;6;5;5;5;1	Heterogeneous nuclear ribonucleoprotein A3	Hnrnpa3;Gm6793;Gm9242	2.5124	1.32907
D3Z0U5;D6RGM7;D3Z4J2;A0A0G2JFY0;A0A0A0MQ80;Q9D3R6-3;Q9D3R6;Q3UMC0	1;1;1;1;1;1;1;1	Katanin p60 ATPase-containing subunit A-like 2;Spermatogenesis-associated protein 5	Katnal2;Spata5	2.5125	1.32912
Q9CQI6	2	Coactosin-like protein	Cotl1	2.5287	1.3384
E9Q5C9-2;E9Q5C9	2;2		Nolc1	2.5809	1.36787
P04919-2;P04919	2;2	Band 3 anion transport protein	Slc4a1	2.5998	1.3784
Q61781	19	Keratin, type I cytoskeletal 14	Krt14	2.6013	1.37923
G5E902;Q8VEM8	5;5	Phosphate carrier protein, mitochondrial	Slc25a3	2.6062	1.38195
O55143-2;O55143	11;11	Sarcoplasmic/endoplasmic reticulum calcium ATPase 2	Atp2a2	2.6085	1.38322
E9PYI8;Q9JMA1	1;1	Ubiquitin carboxyl-terminal hydrolase;Ubiquitin carboxyl-terminal hydrolase 14	Usp14	2.6262	1.39298
P18872-2;P18872;D3Z2M7;F7BLT7	5;5;4;2	Guanine nucleotide-binding protein G(o) subunit alpha	Gnao1	2.6281	1.39402
P48962;Q3V132	9;3	ADP/ATP translocase 1	Slc25a4	2.6495	1.40572
Q9DAK9	1	14 kDa phosphohistidine phosphatase	Phpt1	2.6509	1.40648
Q9CRB1;D3Z141;O54974	4;3;3	Galectin;Galectin-7	Lgals7	2.6575	1.41007
O89053	1	Coronin-1A	Coro1a	2.6648	1.41403
Q3TT92;E9PWE8;Q62188;D3YUS0	4;4;4;2	Dihydropyrimidinase-related protein 3	Dpysl3	2.6792	1.4218
Q8R429	5	Sarcoplasmic/endoplasmic reticulum calcium ATPase 1	Atp2a1	2.6838	1.42428
Q8C872;Q62351	2;2	Transferrin receptor protein 1	Tfrc	2.6892	1.42718
P16015	8	Carbonic anhydrase 3	Ca3	2.6941	1.4298
Q61838	6	Alpha-2-macroglobulin;Alpha-2-macroglobulin 165 kDa subunit;Alpha-2-macroglobulin 35 kDa subunit	A2m	2.6987	1.43226
Q9JHU4	6	Cytoplasmic dynein 1 heavy chain 1	Dync1h1	2.7029	1.43451
Q99KI0	11	Aconitate hydratase, mitochondrial	Aco2	2.7255	1.44652
A0A0A6YVU8;Q9JKV1;D3YUD8	2;2;1	Proteasomal ubiquitin receptor ADRM1	Gm9774;Adrm1	2.7275	1.44758
O88342;A0A0J9YU05	4;2	WD repeat-containing protein 1	Wdr1	2.7279	1.44779
Q60817;P70670	2;2	Nascent polypeptide-associated complex subunit alpha;Nascent polypeptide-associated complex subunit alpha, muscle-specific form	Naca	2.7279	1.44779
P22599;Q00897	6;4	Alpha-1-antitrypsin 1-2;Alpha-1-antitrypsin 1-4	Serpina1b;Serpina1d	2.7514	1.46017
P84078;P61205;Q8BSL7;P61750;D3YV25;E9Q2C2;A2A6T9	5;5;4;2;1;1;1	ADP-ribosylation factor 1;ADP-ribosylation factor 3;ADP-ribosylation factor 2	Arf1;Arf3;Arf2	2.761	1.46519
P97807-2;P97807	4;4	Fumarate hydratase, mitochondrial	Fh	2.78	1.47508
P16045	2	Galectin-1	Lgals1	2.807	1.48903
P62814;Q91YH6	5;1	V-type proton ATPase subunit B, brain isoform	Atp6v1b2	2.8357	1.5037
P38647	9	Stress-70 protein, mitochondrial	Hspa9	2.8532	1.51258
P14211	13	Calreticulin	Calr	2.8964	1.53426
O88492-2;O88492	3;3	Perilipin-4	Plin4	2.8979	1.53501
Q8BP92	2	Reticulocalbin-2	Rcn2	2.9041	1.53809
P97298;F6S1M4;E9PWS2;Q5ND37;B7ZC25	3;1;1;1;1	Pigment epithelium-derived factor	Serpinf1	2.9087	1.54037
P16125;D3Z7F0;A0A0N4SVV8	6;3;2	L-lactate dehydrogenase B chain;L-lactate dehydrogenase	Ldhb	2.9107	1.54137
Q8BWT1	3	3-ketoacyl-CoA thiolase, mitochondrial	Acaa2	2.9284	1.55011
A2AIM4;CON__Q3SX28;A2AIM5	14;13;4		Tpm2	2.9465	1.559					+
P99024	12	Tubulin beta-5 chain	Tubb5	2.9538	1.56257
B1AXW5;B1AXW6;P35700;B1AXW4	7;7;7;3	Peroxiredoxin-1	Prdx1	2.961	1.56608
A0A087WR97;A0A087WRZ5;Q8R0B4;Q8BLD4;Q6VYI5;Q6VYI4;Q921F2;A0A087WS17;A0A087WQX8;A0A087WNY6;A0A087WS74;A0A087WRP4;H3BJV1;A0A087WSE4;A0A087WSH7;A0A087WQA5	2;2;2;2;2;2;2;1;1;1;1;1;1;1;1;1	TAR DNA-binding protein 43	Tardbp	2.9629	1.56701
P28653	6	Biglycan	Bgn	2.9841	1.5773
H3BJP2;H3BLJ9;H3BJL6;H3BKH6;Q9R0P3;H3BK43;H3BJC6	3;3;3;3;3;2;1	S-formylglutathione hydrolase	Esd	3.0097	1.58962
A2AEK1;Q8BIQ5-2;Q8BIQ5;A2AEJ8;Q8C7E9	3;3;3;2;1	Cleavage stimulation factor subunit 2	Cstf2	3.1106	1.63719
Q8QZT1	6	Acetyl-CoA acetyltransferase, mitochondrial	Acat1	3.1109	1.63733
Q99JY9;A0A087WQ83;A0A087WS98;A0A087WP86;A0A087WQ14;A0A087WRA1;Q641P0-2;Q641P0	3;1;1;1;1;1;1;1	Actin-related protein 3	Actr3	3.1146	1.63905
Q91X72	3	Hemopexin	Hpx	3.1277	1.6451
Q8BGJ5;Q922I7;P17225;Q8CB58;E9QMW9;E9Q0W3;E9Q279;G3UXZ8;G3UZ01;G8JL74;G3UXA6;Q8BHD7-2;Q8BHD7	5;5;5;4;3;1;1;1;1;1;1;1;1	Polypyrimidine tract-binding protein 1	Ptbp1	3.138	1.64985
Q8VEK3;Q8VEK3-2	8;7	Heterogeneous nuclear ribonucleoprotein U	Hnrnpu	3.1666	1.66293
G5E924;Q8R081;G3UY38	5;5;4	Heterogeneous nuclear ribonucleoprotein L	Hnrnpl	3.1832	1.67048
Q9R0G6;CON__ENSEMBL:ENSBTAP00000006074	4;2	Cartilage oligomeric matrix protein	Comp	3.1924	1.67464					+
B7ZNH7;K3W4R4;Q80X19-2;Q80X19;F7D5Y4	7;7;7;7;1	Collagen alpha-1(XIV) chain	Col14a1	3.1954	1.676
CON__Q922U2;Q922U2;CON__Q14CN4-1	23;23;3	Keratin, type II cytoskeletal 5	Krt5	3.261	1.70531					+
Q8K157	2	Aldose 1-epimerase	Galm	3.3563	1.74687
Q04857	9	Collagen alpha-1(VI) chain	Col6a1	3.3657	1.75091
Q6YJU1;Q9QXC1	1;1	Fetuin-B	Fetub	3.366	1.75104
P62962;Q5SX49;CON__P02584;J3QMC2	7;6;4;1	Profilin-1;Profilin	Pfn1	3.4046	1.76749					+
CON__Q9QWL7;Q9QWL7;CON__Q04695	13;13;11	Keratin, type I cytoskeletal 17	Krt17	3.4343	1.78002					+
G5E898;Q9R269	3;3	Periplakin	Ppl	3.4501	1.78664
P62702;V9GWY0	6;3	40S ribosomal protein S4, X isoform;40S ribosomal protein S4	Rps4x;Gm15013	3.4805	1.79929
Q9WUK2-2;Q9WUK2	1;1	Eukaryotic translation initiation factor 4H	Eif4h	3.4865	1.80178
P47738;A0A0G2JEU1;A0A0G2JF60;A0A0G2JFQ0;D3YYF3	8;7;4;2;1	Aldehyde dehydrogenase, mitochondrial	Aldh2	3.4978	1.80645
P60710;E9Q5F4;E9Q1F2;G3UZ07;E9Q2D1;F8WGM8;F6WX90;V9GXQ2;E9Q3M9	19;14;14;11;6;4;3;1;1	Actin, cytoplasmic 1;Actin, cytoplasmic 1, N-terminally processed	Actb;Actg1	3.5426	1.82481
D3Z1T4;D3Z1M1;P62880;P29387;A0A0A6YVN9;V9GWY1;H3BLF7;H3BKR2;D3YZX3;E9QKR0;Q61011;P62874	2;2;2;2;1;1;1;1;1;1;1;1	Guanine nucleotide-binding protein G(I)/G(S)/G(T) subunit beta-2;Guanine nucleotide-binding protein subunit beta-4;Guanine nucleotide-binding protein G(I)/G(S)/G(T) subunit beta-3;Guanine nucleotide-binding protein G(I)/G(S)/G(T) subunit beta-1	Gnb2;Gnb4;Gnb1;Gnb3	3.5548	1.82977
B7ZNL2;Q78ZA7;A0A140LJ37	2;2;1	Nucleosome assembly protein 1-like 4	Nap1l4	3.5613	1.8324
E9Q557;E9PZW0	7;5	Desmoplakin	Dsp	3.5877	1.84306
S4R257;S4R1W1;A0A1D5RLD8;A0A0A0MQF6;P16858;V9GX06;V9GXA7;V9GXK0	6;6;6;6;6;2;1;1	Glyceraldehyde-3-phosphate dehydrogenase	Gapdh;Gm3839	3.6179	1.85515
Q5M8P3;O55189	2;2	Ameloblastin	Ambn	3.6211	1.85643
A0A0R4J0I1;P07759;Q03734;E9Q499;F2Z405;G3X8T9;P29621;Q91WP6;Q5I2A0;Q80X76	8;6;3;1;1;1;1;1;1;1	Serine protease inhibitor A3K	Serpina3k	3.6466	1.86655
A0A0A6YXI5	4		Flg	3.7228	1.89639
A0A0R4J0X5;A0A0A0MQA3;Q00896;P07758;D3YZL0	7;7;7;7;1	Alpha-1-antitrypsin 1-3;Alpha-1-antitrypsin 1-1	Serpina1a;Serpina1c	3.7415	1.90362
P10126;D3YZ68;D3Z3I8;P62631	11;7;6;6	Elongation factor 1-alpha 1;Elongation factor 1-alpha 2	Eef1a1;Eef1a2	3.7702	1.91464
A0A140LIW6;A0A140LHY7;Q8BH76;Q9EQ28	1;1;1;1	DNA polymerase delta subunit 3	Pold3	3.7888	1.92174
Q99PL5-5	9	Ribosome-binding protein 1	Rrbp1	3.8031	1.92718
P68372;Q9D6F9;G3UZR1;CON__ENSEMBL:ENSBTAP00000025008;A2AQ07	15;10;2;2;2	Tubulin beta-4B chain;Tubulin beta-4A chain	Tubb4b;Tubb4a	3.8187	1.93308
Q61696;P17879	9;9	Heat shock 70 kDa protein 1A;Heat shock 70 kDa protein 1B	Hspa1a;Hspa1b	3.8385	1.94054
Q61576;A2A4H9	3;1	Peptidyl-prolyl cis-trans isomerase FKBP10	Fkbp10	3.868	1.95159
P40936	4	Indolethylamine N-methyltransferase	Inmt	3.9274	1.97357
Q8VCT4	5	Carboxylesterase 1D	Ces1d	3.9314	1.97504
E9Q035;Q921I1;F7BAE9;F7CJN9;E9Q2Q7;D3YYR8;E9Q939;CON__Q2HJF0;CON__Q29443;CON__Q0IIK2	20;20;8;6;4;4;1;1;1;1	Serotransferrin	Gm20425;Tf	3.9659	1.98765
P63017;Q504P4;D3Z5E2	20;19;4	Heat shock cognate 71 kDa protein	Hspa8	3.9788	1.99233
O35744;F6RU51	6;1	Chitinase-like protein 3	Chil3	4.0168	2.00605
G3UX26;Q60930;D3YUN8;D3YZT5	3;3;2;2	Voltage-dependent anion-selective channel protein 2	Vdac2	4.0474	2.017
P05213;A0A0A0MQA5;P68368;A0A087WRB4;A0A087WQS4;A0A087WSB0;A0A087WSL5	16;11;11;2;2;1;1	Tubulin alpha-1B chain;Tubulin alpha-4A chain	Tuba1b;Tuba4a	4.0478	2.01714
P13020-2;P13020;A0A0J9YUQ8;CON__Q3SX14;A6PWS5;A0A0J9YUJ8	13;13;9;7;3;2	Gelsolin	Gsn	4.0925	2.03298					+
Q63836;P17563;A0A0R4J135;D6RHN2;G3UWK0;G3UYY2;G3UZT2	4;4;3;2;2;2;1	Selenium-binding protein 2;Selenium-binding protein 1	Selenbp2;Selenbp1	4.1567	2.05544
P60766	1	Cell division control protein 42 homolog	Cdc42	4.1854	2.06537
D3YTY9;A0A0R4J038;O08677-2;O08677-3;O08677;D3Z2B2;Q6S9I0;Q6S9I2;Q6S9I3	4;4;4;4;4;1;1;1;1	Kininogen-1;Kininogen-1 heavy chain;Bradykinin;Kininogen-1 light chain	Kng1	4.1936	2.06819
CON__P50446;P50446	13;13	Keratin, type II cytoskeletal 6A	Krt6a	4.212	2.07451					+
G3UZY2;P97493	1;1	Thioredoxin, mitochondrial	Txn2	4.2347	2.08226
P21981;G3UXE8	4;1	Protein-glutamine gamma-glutamyltransferase 2	Tgm2	4.2738	2.09552
Q91Z98	11	Chitinase-like protein 4	Chil4	4.3054	2.10615
Q8BFZ3	7	Beta-actin-like protein 2	Actbl2	4.3743	2.12905
Q5SX40;P13542;P13541	15;8;5	Myosin-1;Myosin-8	Myh1;Myh8	4.5125	2.17393
Q60932-2;Q60932;F2Z471	7;7;3	Voltage-dependent anion-selective channel protein 1	Vdac1	4.642	2.21475
P07724	27	Serum albumin	Alb	4.6712	2.22379
P10605	3	Cathepsin B;Cathepsin B light chain;Cathepsin B heavy chain	Ctsb	4.678	2.22589
Q9D3D9	1	ATP synthase subunit delta, mitochondrial	Atp5d	4.752	2.24853
Q9WTQ5-2;Q9WTQ5	5;5	A-kinase anchor protein 12	Akap12	4.7596	2.25084
Q9DCD0	3	6-phosphogluconate dehydrogenase, decarboxylating	Pgd	4.9845	2.31745
Q05117	3	Tartrate-resistant acid phosphatase type 5	Acp5	5.1741	2.37131
Q00898	4	Alpha-1-antitrypsin 1-5	Serpina1e	5.3175	2.41075
P28654	5	Decorin	Dcn	5.3522	2.42013
J3QQ16;A0A087WS16;E9PWQ3;D3YWD1	26;26;26;15		Col6a3	5.3678	2.42433
P63260;G3UYG0;B1ATY1;E9Q606	18;9;9;8	Actin, cytoplasmic 2;Actin, cytoplasmic 2, N-terminally processed	Actg1	5.4246	2.43952
A2BHR2	2		Lcn11	5.8921	2.55878
P12658	2	Calbindin	Calb1	5.9435	2.57131
Q9Z2X1;Q9Z2X1-2;J3QP45;J3QMT0;J3QM80;J3QNH2;J3QMV8	4;3;2;2;2;1;1	Heterogeneous nuclear ribonucleoprotein F;Heterogeneous nuclear ribonucleoprotein F, N-terminally processed	Hnrnpf	6.4993	2.70028
B1B0C7;E9PZ16;Q05793	3;3;1		Hspg2	6.7584	2.75668
P68040	2	Guanine nucleotide-binding protein subunit beta-2-like 1;Guanine nucleotide-binding protein subunit beta-2-like 1, N-terminally processed	Gnb2l1	6.8398	2.77395
G3UVV4;P17710-3;P17710-4;P17710-2;P17710;D3YYR4;D3Z365	3;3;3;3;3;1;1	Hexokinase;Hexokinase-1	Hk1	7.0294	2.8134
P09242;B1AXF5;E9Q7P8	3;1;1	Alkaline phosphatase, tissue-nonspecific isozyme	Alpl	7.0329	2.81412
CON__P08730-1;P08730-2;P08730	5;5;5	Keratin, type I cytoskeletal 13	Krt13	7.7799	2.95975					+
CON__P02769	4			7.8762	2.9775					+
Q91Z25;Q9WV32;F6THG2	2;2;1	Actin-related protein 2/3 complex subunit 1B	Arpc1b	8.228	3.04054
B2RUJ2;B7ZNX6;Q80TH2-1;Q80TH2;Q80TH2-2	1;1;1;1;1	Protein LAP2	Erbb2ip	9.7531	3.28586
P35175	4	Stefin-1	Stfa1	10.85	3.43962
E9QJT5;P56376	1;1	Acylphosphatase;Acylphosphatase-1	Acyp1	12.312	3.62199
P28665;P28666;A0A0N4SVU1	5;4;2	Murinoglobulin-1;Murinoglobulin-2	Mug1;Mug2	15.31	3.9364
P04104;CON__Q6IFZ6;Q6IFZ6;CON__Q7Z794	16;5;5;4	Keratin, type II cytoskeletal 1	Krt1	17.562	4.13439
Q6PCW7	2		Amelx	53.192	5.73314
Q9QXD8	1	LIM domain-containing protein 1	Limd1	97.708	6.6104
A0A087WQF8;A0A087WP48;A0A087WS04;A0A087WS29;A0A087WQG4;A0A087WQD0;A0A087WNW3;A0A087WQI3;A0A087WPW5;A0A087WS23;A0A087WQ25;A0A087WRS1;A0A087WQQ5;A0A087WP85;A0A087WP14;A0A087WPX0;F8VQC7;Q61595-2;Q61595-12;Q61595-16;Q61595-3;Q61595-14;Q61595-6;Q61595-4;Q61595-9;Q61595-8;Q61595-13;Q61595-5;Q61595-15;Q61595-10;Q61595-7;Q61595-11;Q61595	1;1;1;1;1;1;1;1;1;1;1;1;1;1;1;1;1;1;1;1;1;1;1;1;1;1;1;1;1;1;1;1;1	Kinectin	Ktn1	NaN
A0A087WPH7	3		Psmc3	NaN
A0A087WPL1;F7C957;Q8R1G6	1;1;1	PDZ and LIM domain protein 2	Pdlim2	NaN
A0A087WPL5;E9QNN1;O70133-3;O70133;O70133-2	1;1;1;1;1	ATP-dependent RNA helicase A	Dhx9	NaN
A0A087WPM5;Q8VBV7	1;1	COP9 signalosome complex subunit 8	Cops8	NaN
A0A0U1RP19;A0A087WPZ0;Q6PB97-3;Q6PB97-2;Q6PB97	1;1;1;1;1	F-box/LRR-repeat protein 19	Fbxl19	NaN
D3YZ57;F6UND7;A0A087WQ04;F8WI90;P25911-2;P08103-2;P25911;P08103;P39688-2;P39688;Q04736;P05480	1;1;1;1;1;1;1;1;1;1;1;1	Non-specific protein-tyrosine kinase;Tyrosine-protein kinase Lyn;Tyrosine-protein kinase HCK;Tyrosine-protein kinase Fyn;Tyrosine-protein kinase Yes;Neuronal proto-oncogene tyrosine-protein kinase Src	Fyn;Hck;Lyn;Yes1;Src	NaN
A0A087WQ46;Q6DFW4	1;1	Nucleolar protein 58	Nop58	NaN
A0A087WQH4;F8VPL1;Q5RJF7-2;Q5RJF7	1;1;1;1	Voltage-dependent calcium channel subunit alpha-2/delta-4;Voltage-dependent calcium channel subunit alpha-2-4;Voltage-dependent calcium channel subunit delta-4	Cacna2d4	NaN
Q62347;A0A087WRI6;Q01147-2;Q01147	1;1;1;1	Cyclic AMP-responsive element-binding protein 1	Creb1	NaN
A0A0A0MQ70;Q5SWT3	1;1	Solute carrier family 25 member 35	Slc25a35	NaN
D3YYA4;D3Z035;G8JL82;A0A0A0MQF2;Q8BHY3-2;Q8BHY3	1;1;1;1;1;1	Anoctamin;Anoctamin-1	Ano1	NaN
A0A0A0MQF4;H9KV11;H7BXC1;E9Q956-2;E9Q956	1;1;1;1;1	MCM domain-containing protein 2	Mcmdc2	NaN
X1WI15;A0A0A0MQK0;Q3TYS2	1;1;1	Uncharacterized protein C17orf62 homolog	BC017643	NaN
A0A0A0MQK8;Q9D0Z3-3	1;1		Tmem53	NaN
A0A0A6YWD3;A0A0A6YVZ7	1;1		Lin9	NaN
A0A0A6YW96;A0A0A6YWH2;Q9EQX4	1;1;1	Allograft inflammatory factor 1-like	Aif1l	NaN
A0A0A6YWM0;A0A0A6YY37;A0A0A6YY09;A0A0A6YWY8;F8VPK8	1;1;1;1;1		Pcdh9	NaN
A0A0A6YWP6;A0A0A6YX18;Q8BVE3;A0A0A6YVU0	2;2;2;1	V-type proton ATPase subunit H	Atp6v1h	NaN
A0A0A6YX54;A0A0A6YWY4;A0A0A6YWP7;A0A0A6YXM5;Q6PGA0-2;Q6PGA0	1;1;1;1;1;1	REST corepressor 3	Rcor3	NaN
A0A0G2JEP8;H3BL56;A0A0A6YXF6;Q9CR99;Q9QUI0;Q62159;P62746	1;1;1;1;1;1;1	Transforming protein RhoA;Rho-related GTP-binding protein RhoC;Rho-related GTP-binding protein RhoB	Rhoc;Rhoa;4930544G11Rik;Rhob	NaN
A0A0A6YXX6;Q3TWW8	1;1	Serine/arginine-rich splicing factor 6	Srsf6	NaN
A0A0A6YY08;A0A140LIN2;D3Z158;Q8BML9	1;1;1;1		Qars	NaN
A0A0H2UH17;A0A0G2JDV6;Q80X50-2;Q80X50-3;Q80X50-4;Q80X50;Q80X50-5;A0A0G2JFN7	3;3;3;3;3;3;3;1	Ubiquitin-associated protein 2-like	Ubap2l	NaN
A0A0G2JDW7;A0A0G2JG29;Q6ZWU9	1;1;1	40S ribosomal protein S27	Rps27	NaN
A0A0G2JE41;A0A0G2JGQ9;Q8BG26-2	1;1;1			NaN
A0A0G2JE82;Q920E5	1;1	Farnesyl pyrophosphate synthase	Fdps	NaN
A0A0G2JEK2;P63254	2;2	Cysteine-rich protein 1	Crip1	NaN
A0A0G2JEP7;O55196	4;4	Enamelin	Enam	NaN
A0A0G2JFC5;Q8BSX5;Q3USD9;P15975-2;P15975	1;1;1;1;1	Inactive ubiquitin carboxyl-terminal hydrolase 53	Usp53	NaN
A0A0G2JGV9;A0A0G2JFK2;A0A0G2JG00;Q3TUE1;A0A0G2JGW9;A0A0G2JFY5;Q3UUU2;Q91WJ8;Q91WJ8-2	2;2;2;2;2;2;2;2;2	Far upstream element-binding protein 1	Fubp1	NaN
A0A0G2JFR8	1			NaN
A0A0G2JG10;Q497W9;O35286;A0A0G2JGQ5	2;2;2;1	Pre-mRNA-splicing factor ATP-dependent RNA helicase DHX15	Dhx15	NaN
E9PVP1;A0A0G2JG52	1;1		Aim1	NaN
A0A0G2JG98;A0A0G2JGT5;A0A0G2JH04;P63073	1;1;1;1	Eukaryotic translation initiation factor 4E	Eif4e	NaN
Q8CCM0;E9Q1W0;E9Q1T1;A0A0G2JGS4;Q6PHZ2-2;Q6PHZ2-4;Q6PHZ2;Q6PHZ2-5	1;1;1;1;1;1;1;1	Calcium/calmodulin-dependent protein kinase type II subunit delta	Camk2d	NaN
A0A0J9YTR8;A0A0J9YU82;F8WIY7;Q923Q2	1;1;1;1	StAR-related lipid transfer protein 13	Stard13	NaN
A0A0J9YUI9;Q80ZG9;A0A0J9YTX7;Q6PD35;Q9JI57-3;Q9JI57-10;Q9JI57-9;Q9JI57-4;Q9JI57-8;Q9JI57-7;Q9JI57-6;Q9JI57-2;Q9JI57-5;Q9JI57	1;1;1;1;1;1;1;1;1;1;1;1;1;1	General transcription factor II-I repeat domain-containing protein 1	Gtf2ird1	NaN
A0A0J9YU68	1			NaN
A0A0J9YUC0;J3QMN6	1;1	Dimethylaniline monooxygenase [N-oxide-forming]	Fmo6	NaN
A0A0J9YUI1;D3Z4U3;P61087;F8WIC2	2;2;2;1	Ubiquitin-conjugating enzyme E2 K	Ube2k	NaN
L7MU65;D3YX91;K9J7D1;A0A0J9YUM1	1;1;1;1		Gm6351;Gm7682;Gm7982	NaN
A0A0N4SUP9;A0A0N4SWH0;Q4VBG2;A0A0R4J0S6;E9PZ12;A0A0N4SUZ0;Q6RHR9-2;Q6RHR9-3;Q6RHR9	1;1;1;1;1;1;1;1;1	Membrane-associated guanylate kinase, WW and PDZ domain-containing protein 1	Magi1	NaN
F7BP94;A0A0N4SVS8;Q8QZV7	1;1;1	Protein asunder homolog	Asun	NaN
A0A0N4SW94;O35682	1;1	Myeloid-associated differentiation marker	Myadm	NaN
A0A0R4IZY0;Q8C1A5	2;2	Thimet oligopeptidase	Thop1	NaN
A0A0R4J072;Q9D780	1;1	SLAM family member 9	Slamf9	NaN
A0A0R4J0E5;Q3U095	1;1	NXPE family member 2	Nxpe2	NaN
A0A0R4J0G0;Q8BH04	1;1	Phosphoenolpyruvate carboxykinase [GTP], mitochondrial	Pck2	NaN
A0A0R4J0K6;Q91VA3	1;1	Calpain-8	Capn8	NaN
A0A0R4J0Q5;P21619;P21619-2	3;3;2	Lamin-B2	Lmnb2	NaN
A0A0R4J0V5;P08775	1;1	DNA-directed RNA polymerase II subunit RPB1	Polr2a	NaN
A0A0R4J0Z3;P55088-2;P55088;P55088-3	1;1;1;1	Aquaporin-4	Aqp4	NaN
F6SH61;Z4YMB8;A0A0R4J196;F8WH31;E9PUD1;Q58A65-6;Q58A65-3;Q58A65-4;Q58A65-5;Q58A65-2;Q58A65	1;1;1;1;1;1;1;1;1;1;1	C-Jun-amino-terminal kinase-interacting protein 4	Spag9	NaN
A0A0R4J198;Q9JJN4;Q9ESL0	1;1;1	Succinyl-CoA:3-ketoacid coenzyme A transferase 2A, mitochondrial;Succinyl-CoA:3-ketoacid coenzyme A transferase 2B, mitochondrial	Oxct2a;Oxct2b	NaN
A0A0R4J1H8;E9Q6I3;E9QMY5;Q9QXN0-4;Q9QXN0-2;Q9QXN0-3;Q9QXN0	1;1;1;1;1;1;1	Protein Shroom3	Shroom3	NaN
A0A0R4J243;Q8BR65	1;1	Sin3 histone deacetylase corepressor complex component SDS3	Suds3	NaN
A0A0R4J2B2;Q6WVG3	2;2	BTB/POZ domain-containing protein KCTD12	Kctd12	NaN
A0A0U1RNM2;A1L3S7;Q8VHR5	1;1;1	Transcriptional repressor p66-beta	Gatad2b	NaN
B2KFM4;E9PVR0;Q2TBA9;B2KFM9;Q8BSS6;A0A0U1RPC1;E9PUW0;A0A0U1RNW8;P35710-3;P35710-2;P35710;P40645-2;P40645	1;1;1;1;1;1;1;1;1;1;1;1;1	Transcription factor SOX-5;Transcription factor SOX-6	Sox5;Sox6	NaN
A0A0U1RPG5;A0A0U1RP32;A0A0U1RP98;P10852;P10852-2	2;2;2;2;2	4F2 cell-surface antigen heavy chain	Slc3a2	NaN
A0A0U1RP93;P97457	1;1	Myosin regulatory light chain 2, skeletal muscle isoform	Mylpf	NaN
A0A0U1RPX4;D3Z3G6;Q63844	1;1;1	Mitogen-activated protein kinase;Mitogen-activated protein kinase 3	Mapk3	NaN
A0A140LIU4	1			NaN
A0A140LJB7;Q3MIA8;G3UXW9;Q99LD4	1;1;1;1	COP9 signalosome complex subunit 1	Gps1	NaN
A0A140LJL0;P35762	1;1	CD81 antigen	Cd81	NaN
A0A140T8V3;J3QMG3;Q60931	2;2;2	Voltage-dependent anion-selective channel protein 3	Vdac3	NaN
A0A1B0GR22;A0A1B0GSM9;A0A1B0GSC3;D3Z3Y7;Q8VC98-2;Q8VC98	1;1;1;1;1;1	Pleckstrin homology domain-containing family A member 4	Plekha4	NaN
A0A1B0GT75;A0A1B0GR63;Q9DB34	1;1;1	Charged multivesicular body protein 2a	Chmp2a	NaN
A0A1B0GRA5;P70302	1;1	Stromal interaction molecule 1	Stim1	NaN
A0A1B0GS05;A0A1B0GRJ3	1;1			NaN
Q8K4L2;E9Q3Z5;A0A1B0GS91;Q8K4L3-3;Q8K4L3	1;1;1;1;1	Supervillin	Svil	NaN
A0A1B0GXH2;A2AD39	1;1		Stil	NaN
A0A1D5RLV3;B8XCJ6;Q8BLN6;I6L9J4;Q8BLN6-2	2;2;2;1;1	Protein unc-80 homolog	Unc80	NaN
A0A1D5RLV4;Q91VW5	2;2	Golgin subfamily A member 4	Golga4	NaN
A0A1D5RLZ6;Q9DCC8	1;1	Mitochondrial import receptor subunit TOM20 homolog	Tomm20	NaN
A0A1D5RMC4;A2AAE1-4;A2AAE1-6;A2AAE1;A2AAE1-2;A2AAE1-3	1;1;1;1;1;1	Uncharacterized protein KIAA1109	Kiaa1109	NaN
A0A1I7Q4A1;Q8BI72	1;1	CDKN2A-interacting protein	Cdkn2aip	NaN
K3W4M2;A0A1L1SQG7;E9PZQ0	1;1;1	Ryanodine receptor 1	Ryr1	NaN
A0A1L1SRG3	1			NaN
A0A1L1SRR7;A0A1L1SU70;Q9JKK7-2;Q9JKK7	1;1;1;1	Tropomodulin-2	Tmod2	NaN
A0A1L1STC6;Q6ZWR6-4;Q6ZWR6	2;2;2	Nesprin-1	Syne1	NaN
Q45VK5;A0A1L1STE4;Q9Z1X4-2;Q9Z1X4;Q9Z1X4-3;A0A1L1SU19;A0A1L1SQR7	2;2;2;2;2;1;1	Interleukin enhancer-binding factor 3	Ilf3	NaN
A0A1N9MYB8;Q9DCF1	1;1	Transmembrane protein 25	Tmem25	NaN
A0A1W2P6P1;Q8BJU0-2;Q8BJU0;A0A1W2P7I5	2;2;2;1	Small glutamine-rich tetratricopeptide repeat-containing protein alpha	Sgta	NaN
A0A1W2P6S9;E9PWP6;F6TZK4;F6Y0S3;F6VBV0;F6VBT9;F6VBR4;Q99NE5-2;Q99NE5-7;Q99NE5-6;Q99NE5-5;Q99NE5-4;Q99NE5-3;Q99NE5	1;1;1;1;1;1;1;1;1;1;1;1;1;1	Regulating synaptic membrane exocytosis protein 1	Rims1	NaN
A0A1W2P7V7;A0A1W2P826;A0A1W2P6W2;D3Z423	1;1;1;1	RING finger protein 212B	Rnf212b	NaN
A0A1W2P733;Q922D8	1;1	C-1-tetrahydrofolate synthase, cytoplasmic;Methylenetetrahydrofolate dehydrogenase;Methenyltetrahydrofolate cyclohydrolase;Formyltetrahydrofolate synthetase;C-1-tetrahydrofolate synthase, cytoplasmic, N-terminally processed	Mthfd1	NaN
A0A1W2P734;Q5NCJ4;Q5NCJ5;Q5NCJ0;B2RUJ6;Q5NCJ1	1;1;1;1;1;1		Rapgef6	NaN
A0A1W2P750;Q9DBR7-2;Q9DBR7	2;2;2	Protein phosphatase 1 regulatory subunit 12A	Ppp1r12a	NaN
A0A1W2P863;Q04690-4;Q04690-3;Q04690-2;Q04690	1;1;1;1;1	Neurofibromin	Nf1	NaN
F6VC78;A1L358;S4R1L6	1;1;1		Mzf1	NaN
A2A4X6;P84104-2;Q8BL97-3;P84104;Q8BL97-4;Q8BL97-2;Q8BL97	1;1;1;1;1;1;1	Serine/arginine-rich splicing factor 3;Serine/arginine-rich splicing factor 7	Gm12355;Srsf3;Srsf7	NaN
A2A7S7;Q91WQ3	1;1	Tyrosine--tRNA ligase;Tyrosine--tRNA ligase, cytoplasmic;Tyrosine--tRNA ligase, cytoplasmic, N-terminally processed	Yars	NaN
E9QKA4;A2A8V8;A2A8V9;E9PUK6;Q52KI8-2;Q52KI8;F7BWM1;F6UK16	2;2;2;2;2;2;1;1	Serine/arginine repetitive matrix protein 1	Srrm1	NaN
A2AAN2;Q8BMA6	1;1	Signal recognition particle subunit SRP68	Srp68	NaN
A2AEP2;Q810T2-2;Q810T2	1;1;1	G2/mitotic-specific cyclin-B3	Ccnb3	NaN
A2AEW9;A2AEW8;Q8VD04	1;1;1	GRIP1-associated protein 1	Gripap1	NaN
A2AEX7;A2AEY1;A2AEX8;A2AEX6;A2AEY2;P97447-2;P97447	1;1;1;1;1;1;1	Four and a half LIM domains protein 1	Fhl1	NaN
A2AFI9;A2AFJ1;Q60973;Q60972	1;1;1;1	Histone-binding protein RBBP7;Histone-binding protein RBBP4	Rbbp7;Rbbp4	NaN
A2AFK7;Q91VC3;A0A0N4SVM5;E9PV04;A0A0N4SVP8	2;2;1;1;1	Eukaryotic initiation factor 4A-III;Eukaryotic initiation factor 4A-III, N-terminally processed	Eif4a3;Gm8994	NaN
Q99N15;A2AFQ2;O08756	3;3;1		Hsd17b10	NaN
A2AFR2	1		4930447F04Rik	NaN
A2AGN7;B7ZCF1;O88685;F6Q2E3	3;3;3;1	26S protease regulatory subunit 6A	Psmc3	NaN
A2AHA2;A2AH98;A2AH99;Q6PHN7	1;1;1;1	Transmembrane protein 164	Tmem164	NaN
A2AI69;Q9DBC7	1;1	cAMP-dependent protein kinase type I-alpha regulatory subunit;cAMP-dependent protein kinase type I-alpha regulatory subunit, N-terminally processed	Prkar1a	NaN
Q9JJR2;A2AIE6	1;1		Xlr5c	NaN
E9Q4G6;A2AIP0-4;A2AIP0-3;A2AIP0-2;A2AIP0;A2AIP0-5	1;1;1;1;1;1	Protein FAM166B	Fam166b	NaN
A2AJ76	1	Hemicentin-2	Hmcn2	NaN
F6WF36;A2AJI1;A8Y5P4;A2AJI0-2;A2AJI0	2;2;2;2;2	MAP7 domain-containing protein 1	Map7d1	NaN
A2AJK6-3;A2AJK6	1;1	Chromodomain-helicase-DNA-binding protein 7	Chd7	NaN
Q6PBC0;A2AMQ5;Q99L43	1;1;1	Phosphatidate cytidylyltransferase;Phosphatidate cytidylyltransferase 2	Cds2	NaN
F6SSP6;A2AN08-3;A2AN08;A2AN08-5	1;1;1;1	E3 ubiquitin-protein ligase UBR4	Ubr4	NaN
A2ANX6;O35488	2;2	Very long-chain acyl-CoA synthetase	Slc27a2	NaN
A2ANY8;Q69ZU8-2;Q69ZU8	1;1;1	Ankyrin repeat domain-containing protein 6	Ankrd6	NaN
E9Q202;A2API5;Q9JI18	1;1;1	Low-density lipoprotein receptor-related protein 1B	Lrp1b	NaN
A2AQI7;A2APL5;P43006-3;P43006-2;P43006	1;1;1;1;1	Amino acid transporter;Excitatory amino acid transporter 2	Slc1a2	NaN
A2AQB2;A2AQA9;E9Q1W3	1;1;1		Neb	NaN
A2AQP0	3	Myosin-7B	Myh7b	NaN
A2AQY8;A2AQY9;Q8BTY1	1;1;1	Kynurenine--oxoglutarate transaminase 1	Ccbl1	NaN
A2ARD4	1		Kif5c	NaN
A2ARM1	1	Protein PAT1 homolog 2	Patl2	NaN
A2AS98;P28660-2;P28660	1;1;1	Nck-associated protein 1	Nckap1	NaN
A2ATM9;Q9R0B6	1;1	Laminin subunit gamma-3	Lamc3	NaN
A2ATP5;A2ATP6;Q8C854-1;Q8C854-2;Q8C854-3;Q8C854	1;1;1;1;1;1	Myelin expression factor 2	Myef2	NaN
A2ATR8;P97290	1;1	Plasma protease C1 inhibitor	Serping1	NaN
A2AVB0	1	Olfactory receptor	Olfr1098	NaN
A2AWT6;A2AWT7;A2AWT5;P25976-2;P25976;E9Q4A8	2;2;2;2;2;1	Nucleolar transcription factor 1	Ubtf	NaN
A2BH40-4;A2BH40-2;E9QAQ7	1;1;1		Arid1a	NaN
A2CEK3;Q9D0F9	3;3	Phosphoglucomutase-1	Pgm2;Pgm1	NaN
A2RSH4;Q69ZS6	1;1	Synaptic vesicle glycoprotein 2C	Sv2c	NaN
A3KFV7;Q8BLX7	1;1	Collagen alpha-1(XVI) chain	Col16a1	NaN
A3KG36;Q00612	2;2	Glucose-6-phosphate 1-dehydrogenase;Glucose-6-phosphate 1-dehydrogenase X	G6pdx	NaN
D3Z6V7;D3Z5I6;A4GZ26;E9QAD8;Q5DU25	1;1;1;1;1	IQ motif and SEC7 domain-containing protein 2	Iqsec2	NaN
A6PWD2-4;A6PWD2	1;1	Forkhead-associated domain-containing protein 1	Fhad1	NaN
A6XDB1;A6XDB0;B1PSD9;B2KF57;B2KF84;F6QFD1;E9PVU7;Q01063-3;Q01063-2;Q01063	1;1;1;1;1;1;1;1;1;1	cAMP-specific 3,5-cyclic phosphodiesterase 4D	Pde4d	NaN
B0QZN5;P63024;P63044	1;1;1	Vesicle-associated membrane protein 3;Vesicle-associated membrane protein 2	Vamp2;Vamp3	NaN
B0R030;Q9D3L3;O09044	1;1;1	Synaptosomal-associated protein;Synaptosomal-associated protein 23	Snap23	NaN
B0R0Y8;Q8R550-6;Q8R550-5;Q8R550-4;Q8R550-3;Q8R550-2;Q8R550	1;1;1;1;1;1;1	SH3 domain-containing kinase-binding protein 1	Sh3kbp1	NaN
B1AR28;P50544	1;1	Very long-chain specific acyl-CoA dehydrogenase, mitochondrial	Acadvl	NaN
B1AS04;Q8K3C3;B1AS03	2;2;1	Protein LZIC	Lzic	NaN
B1AST5;B1AST8;B1AST7;E9QLW6;E9Q1Q1	1;1;1;1;1		Mast2	NaN
Q3TJN5;B1AT03;Q3UC82;Q80ZH7;K4DI59;P97386-2;P97386	1;1;1;1;1;1;1	DNA ligase;DNA ligase 3	Lig3	NaN
Q3TRH2;B1AT36;Q9D8W5	1;1;1	26S proteasome non-ATPase regulatory subunit 12	Psmd12	NaN
B1ATS4;B1ATS5;E9Q559;Q64518-2;Q64518-3;Q64518	4;4;4;4;4;4	Calcium-transporting ATPase;Sarcoplasmic/endoplasmic reticulum calcium ATPase 3	Atp2a3	NaN
F6YN80;F6YT88;B1AWI7;Q6VVW5-2;Q6VVW5	1;1;1;1;1	Guanylate cyclase;Atrial natriuretic peptide receptor 2	Npr2	NaN
B1AX33;Q9D9R7	1;1	Doublesex- and mab-3-related transcription factor C1	Dmrtc1a;Dmrtc1	NaN
B2RPZ5;Q8CDU6	1;1	Probable E3 ubiquitin-protein ligase HECTD2	Hectd2	NaN
B2RQ06	1		Zbtb32	NaN
B2RQL4	1		Adad2	NaN
B2RRF6	1	Zinc finger protein 518A	Znf518a	NaN
B7ZD63;B7ZD61;F7AA45;E9Q8F0;Q8VH51-3;Q8VH51-2;Q8VH51	1;1;1;1;1;1;1	RNA-binding protein 39	Rbm39	NaN
B7ZN28;Q9EPX2	1;1	Papilin	Papln	NaN
B7ZNJ5;G3X907;Q9WTS6-2;Q9WTS6	1;1;1;1	Teneurin-3	Tenm3	NaN
B8A5X0;Q9D4B2	1;1	Tetratricopeptide repeat protein 25	Ttc25	NaN
B9EHV0	1		Lrrc7	NaN
B9EKH0	1		A530099J19Rik	NaN
G3X9T8;CON__ENSEMBL:ENSBTAP00000031900;G3X8Q5;E9PZD8;Q61147	1;1;1;1;1	Ceruloplasmin	Cp	NaN						+
CON__P08779;CON__Q9Z2K1;CON__Q3ZAW8;Q9Z2K1	7;4;4;4	Keratin, type I cytoskeletal 16	Krt16	NaN						+
CON__Q2UVX4	1			NaN						+
CON__Q3TTY5;Q3TTY5	8;8	Keratin, type II cytoskeletal 2 epidermal	Krt2	NaN						+
D3YTM9	1		Gm6569	NaN
D3YUE2;Q61398;D3YZE3;A0A0G2JE29;D3YWH0	4;4;2;2;1	Procollagen C-endopeptidase enhancer 1	Pcolce	NaN
D3YUT2;Q924C5	1;1	Alpha-protein kinase 3	Alpk3	NaN
D3YV23;E9Q9M2;E9PVC7;O35495-3;O35495-2;O35495	1;1;1;1;1;1	Cyclin-dependent kinase 14	Cdk14	NaN
D3YV40;D3YWD8;Q2VWQ2	1;1;1	Protein kinase C-binding protein NELL1	Nell1	NaN
D3YVV1;Q8VEK0	1;1	Cell cycle control protein 50A	Tmem30a	NaN
D3YVW5;D3Z1Q7;D6RCW6;Q99L60-3;Q99L60;Q99L60-2	1;1;1;1;1;1	V-type proton ATPase subunit C 2	Atp6v1c2	NaN
D3Z4R0;D3YWZ1;F6R8S6;E9QKI5;E9QKI4;Q9D1F4	1;1;1;1;1;1	Proline-rich AKT1 substrate 1	Akt1s1	NaN
D3YXG6;Q9CVB6	2;2	Actin-related protein 2/3 complex subunit 2	Arpc2	NaN
S4R1M2;D3YXK2	1;1	Scaffold attachment factor B1	Safb	NaN
D3YY73;D3Z2N9;E9Q317;O55128	1;1;1;1	Histone deacetylase complex subunit SAP18	Sap18;Gm10094	NaN
D3YYD5;D3Z645;Q9QZ88;Q9QZ88-2	1;1;1;1	Vacuolar protein sorting-associated protein 29	Vps29	NaN
D3YZW1;Q91Z69	1;1	SLIT-ROBO Rho GTPase-activating protein 1	Srgap1	NaN
D3Z041;P41216	2;2	Long-chain-fatty-acid--CoA ligase 1	Acsl1	NaN
D3Z1U5;Q9JMC3	1;1	DnaJ homolog subfamily A member 4	Dnaja4	NaN
D3Z2G0	1		Ankrd29	NaN
D3Z2N7;E9Q3X0;Q9EQK5	1;1;1	Major vault protein	Mvp	NaN
D3Z2W0;E9QM75;Q9WUU8-2;Q9WUU8-3;Q9WUU8	1;1;1;1;1	TNFAIP3-interacting protein 1	Tnip1	NaN
D3Z316;Q9CQF4	1;1	Uncharacterized protein C6orf203 homolog	1700021F05Rik	NaN
D3Z3K2	2	E3 ubiquitin-protein ligase CCNB1IP1	Ccnb1ip1	NaN
D3Z3U4	1		9630041A04Rik	NaN
D3Z4X1;Q8CBG6;Q9CQ60	1;1;1	6-phosphogluconolactonase	Pgls	NaN
E9Q6A3;E9PYX6;E9QNA7;D3Z5J3;Q62417-5;Q62417-6;Q62417-4;Q62417-3;Q62417-2;Q62417-7;Q62417	2;2;2;2;1;1;1;1;1;1;1	Sorbin and SH3 domain-containing protein 1	Sorbs1	NaN
D3Z5T4;G3X9N1;Q8C4V1-3;Q8C4V1-2;Q8C4V1	1;1;1;1;1	Rho GTPase-activating protein 24	Arhgap24	NaN
D3Z636;Q91VM9	1;1	Inorganic pyrophosphatase 2, mitochondrial	Ppa2	NaN
D3Z672	1		Cep41	NaN
E9QAT0;D3Z6U8;E9QNF5;Q6AXB7;P35922-9;P35922-8;P35922-3;P35922-7;P35922-2;P35922	1;1;1;1;1;1;1;1;1;1	Fragile X mental retardation protein 1 homolog	Fmr1	NaN
D6RG59;D3Z795;Q9JK23	1;1;1	Proteasome assembly chaperone 1	Psmg1	NaN
D3Z7A7;Q6ZPF4-2;Q6ZPF4	1;1;1	Formin-like protein 3	Fmnl3	NaN
D3Z7C6;Q9R0Q7	2;1	Prostaglandin E synthase 3	Ptges3	NaN
G3X922;D4AFX7	2;2		Dnajc13	NaN
D5MCW4;Q9CQ89	1;1	Protein CutA	Cuta	NaN
D6RFQ0;Q3TBW9;Q9DAR7	1;1;1	m7GpppX diphosphatase	Dcps	NaN
P54265-10;D6RI32	1;1		Dmpk	NaN
E0CX20;Q6PGH1	1;1	Protein BUD31 homolog	Bud31	NaN
E0CX66;Q02526	1;1	Zinc finger protein 41	Zfp41	NaN
E0CZ34;F8WH02;E0CYL6;O70435	1;1;1;1	Proteasome subunit alpha type-3	Psma3	NaN
E0CYR9	1		Akr1cl	NaN
E0CZB3	1		Ubl5	NaN
E9PV28;E9Q8B7;Q571G4	1;1;1	Protein lin-54 homolog	Lin54	NaN
E9Q175;E9PVU0;E9Q3L1;E9Q174;V9GXM4;V9GX76;Q64331	3;3;2;2;2;2;1		Myo6	NaN
E9PVX5;G3UVU1;Q6PCN7	1;1;1	Helicase-like transcription factor	Hltf	NaN
E9PW20;Q9CY57-5;Q9CY57-4;Q9CY57-3;Q9CY57-2;Q9CY57	1;1;1;1;1;1	Chromatin target of PRMT1 protein	Chtop	NaN
E9Q6C6;E9PWB8	1;1		Ttll7	NaN
E9PWD5	1		Vmn2r110	NaN
F6TLB0;E9PWD9;Q8BKF1	1;1;1	DNA-directed RNA polymerase;DNA-directed RNA polymerase, mitochondrial	Polrmt	NaN
E9PX98;E9PZ57;E9Q013;E9Q0F6;E9Q9D6;Q148X5;Q80TM6-2;Q80TM6-4;Q80TM6-3;Q80TM6	1;1;1;1;1;1;1;1;1;1	R3H domain-containing protein 2	R3hdm2	NaN
H3BJS5;H3BJ71;H3BKL6;H3BL19;H3BJI6;H3BK44;E9PY90;H3BK48;E9Q3S2;H3BKH2;H3BJS0;Q8R311;Q91ZV0	1;1;1;1;1;1;1;1;1;1;1;1;1	cTAGE family member 5;Melanoma inhibitory activity protein 2	Ctage5;Mia2	NaN
E9PYF1;Q8VCT3	1;1	Aminopeptidase B	Rnpep	NaN
E9PYJ9;Q9JKS4-6;Q9JKS4-5;Q9JKS4-4;Q9JKS4-3;Q9JKS4-2;Q9JKS4	1;1;1;1;1;1;1	LIM domain-binding protein 3	Ldb3	NaN
E9PYT3;Q91YH5-2;Q91YH5	1;1;1	Atlastin-3	Atl3	NaN
G3UZJ9;E9PZ21;Q91W59-2;Q91W59-3;Q8BWL5-4;Q8BWL5-6;Q91W59;Q8BWL5-3;Q8BWL5-2;Q8BWL5;Q8BWL5-5	1;1;1;1;1;1;1;1;1;1;1	RNA-binding motif, single-stranded-interacting protein 1;RNA-binding motif, single-stranded-interacting protein 3	Rbms3;Rbms1	NaN
E9PZA6	1		Vmn2r113	NaN
E9PZD2;Q3TN34	1;1	MICAL-like protein 2	Micall2	NaN
E9Q5H2;E9PZF5;P97822-2;P97822	1;1;1;1	Acidic leucine-rich nuclear phosphoprotein 32 family member E	Anp32e	NaN
E9PZJ8-2;E9PZJ8	1;1	Activating signal cointegrator 1 complex subunit 3	Ascc3	NaN
E9Q0G1;Q9CQJ6	2;2	Density-regulated protein	Denr	NaN
E9Q1P8	1	Interferon regulatory factor 2-binding protein 2	Irf2bp2	NaN
E9Q1S3;Q01405	1;1	Protein transport protein Sec23A	Sec23a	NaN
Q05DD9;E9Q2E2;Q80UF4	1;1;1	Serologically defined colon cancer antigen 8 homolog	Sdccag8	NaN
E9Q355	1	Cation channel sperm-associated protein subunit gamma 1	Catsperg1	NaN
E9Q390;Q69ZN7-4;Q69ZN7	2;2;2	Myoferlin	Myof	NaN
E9Q3K0	1		Gm6588	NaN
E9Q586;E9Q3M3;O08788-2;O08788;D3Z2M9;D3YYG9;D3YX34	2;2;2;2;1;1;1	Dynactin subunit 1	Dctn1	NaN
Q6W4W7;E9Q4U7;O70566	1;1;1	Protein diaphanous homolog 2	Diap2;Diaph2	NaN
E9Q5B5;O08528	2;2	Hexokinase;Hexokinase-2	Hk2	NaN
F8WH23;E9Q5D9;Q61581	1;1;1	Insulin-like growth factor-binding protein 7	Igfbp7	NaN
E9Q5L8	1		Glyatl3	NaN
E9Q6A9;Q02248;D3YUH4	2;2;1	Catenin beta-1	Ctnnb1	NaN
E9Q6R7;A0A1W2P8G5;A0A1W2P8A5;A0A1W2P7C0;Q61636	3;1;1;1;1		Utrn	NaN
E9Q6U4;Q3UWL8;E9Q4Q8;E9Q8R1;Q6P0X1	2;2;1;1;1	Prefoldin subunit 4	Pfdn4	NaN
E9Q715;Q05CX5;Q7TNC4-2;Q7TNC4-3;Q7TNC4-4;Q7TNC4;D3Z765;A0A0R4J047;Q9CYI4-2;Q9CYI4	2;2;2;2;2;2;1;1;1;1	Putative RNA-binding protein Luc7-like 2;Putative RNA-binding protein Luc7-like 1	Luc7l2;Luc7l	NaN
F6UUZ3;E9Q7N4	1;1	Diacylglycerol kinase	Dgkk	NaN
E9Q7Q3;D3Z6I8	13;12		Tpm3	NaN
Q6Q477-2;F7AAP4;E9Q828;Q6Q477;Q8C048;A2ALL9;Q0VF55;S4R1C4;Q3UHH0;F8WHB1;Q9R0K7	3;3;3;3;2;2;2;1;1;1;1	Calcium-transporting ATPase	Atp2b4;Atp2b3	NaN
E9Q8M4;Q8R3P7	1;1	Clusterin-associated protein 1	Cluap1	NaN
E9Q8V6	2		Dennd4a	NaN
G3UZF0;E9Q8W9;Q91W36	1;1;1	Ubiquitin carboxyl-terminal hydrolase;Ubiquitin carboxyl-terminal hydrolase 3	Usp3	NaN
G3X9V2;E9Q8Z5;E9Q8Z6;E9Q8Z8;P30999-2;P30999-3;P30999;D3Z2H7;E9Q986;D3Z7H6;E9Q906;E9Q907;E9Q905;E9Q8Z4;E9Q8Z9;D3Z2H2;E9Q903;E9Q901;E9Q904	2;2;2;2;2;2;2;1;1;1;1;1;1;1;1;1;1;1;1	Catenin delta-1	Ctnnd1	NaN
E9Q9E0;Q8VCX5;Q8VCX5-3;Q8VCX5-2	1;1;1;1	Calcium uptake protein 1, mitochondrial	Micu1	NaN
E9Q9M0;Q6A078	1;1	Centrosomal protein of 290 kDa	Cep290	NaN
E9Q9T4;Q8C0T9	1;1	Adenylate cyclase type 10	Adcy10	NaN
E9Q9Z9;P97399	2;2	Dentin sialophosphoprotein;Dentin phosphoprotein;Dentin sialoprotein	Dspp	NaN
E9QA62	1		Lmod3	NaN
Q29SA9;Q6NZK2;E9QAE1;Q8C6S8;E9Q3G9	2;2;2;1;1		Nckap5	NaN
E9QN41;Q8C9H6-4;Q8C9H6-3;Q8C9H6	1;1;1;1	Striatin-interacting proteins 2	Strip2	NaN
E9QN98	1		Dpp10	NaN
E9QPK1;Q8R1U2	1;1	Cell growth regulator with EF hand domain protein 1	Cgref1	NaN
E9QPU2;Q3V0Q1	1;1	Dynein heavy chain 12, axonemal	Dnah12	NaN
H3BLL7;E9QQ10;Q70FJ1-3;Q70FJ1-2;Q70FJ1	1;1;1;1;1	A-kinase anchor protein 9	Akap9	NaN
F2Z469;F2Z468;F2Z3U4;O89029	1;1;1;1	Matrilin-4	Matn4	NaN
F2Z483;P11983	1;1	T-complex protein 1 subunit alpha	Tcp1	NaN
F6S5I0;F6RND9;Q5SWZ5;P97434-3;P97434;P97434-5;P97434-2;F6XZM9;P97434-4	2;2;2;2;2;2;2;1;1	Myosin phosphatase Rho-interacting protein	Mprip	NaN
F6RPJ9;Q9JHR7	2;2	Insulin-degrading enzyme	Ide	NaN
F7C583;Q3UX37;F6S200	1;1;1		Plekhg1	NaN
F6TFN2;E9PYI7;F6VG99;E9PYF4	2;1;1;1		Lmo7	NaN
F6VMV6;Q9Z2F2	1;1	2-5-oligoadenylate synthase-like protein 2	Oasl2	NaN
F6VSK8;Q61739-2;Q61739	3;3;3	Integrin alpha-6;Integrin alpha-6 heavy chain;Integrin alpha-6 light chain	Itga6	NaN
G5E919;F7CDT0;F6WMC0;P61082	1;1;1;1	NEDD8-conjugating enzyme Ubc12	Ube2m	NaN
F6XWD4;Q3UMT1	1;1	Protein phosphatase 1 regulatory subunit 12C	Ppp1r12c	NaN
Q7M739;F6ZDS4;F6RX08;REV__P97412-2;REV__G5E8Q0;REV__P97412	3;3;1;1;1;1	Nucleoprotein TPR	Tpr	NaN
F7A487;Q66PY1-2;Q66PY1	1;1;1	Signal peptide, CUB and EGF-like domain-containing protein 3	Scube3	NaN
S4R1E5;F7A8H6;O70325-2;O70325;Q91XR9	2;2;2;2;1	Glutathione peroxidase;Phospholipid hydroperoxide glutathione peroxidase, mitochondrial;Phospholipid hydroperoxide glutathione peroxidase, nuclear	Gpx4	NaN
F7B6X4;O70305-2	1;1		Atxn2	NaN
J3KML0;F7BCK0	1;1		Dcdc2b	NaN
F7CB97	1		Clip1	NaN
Q8JZR2;F7D232;Q5ND50;Q64010-2;Q64010	1;1;1;1;1	Adapter molecule crk	Crk	NaN
F8VPY0;O35914	1;1	Zinc finger protein basonuclin-1	Bnc1	NaN
F8WGG5;J3QQ30;J3QPW1;P53810	2;2;2;2	Phosphatidylinositol transfer protein alpha isoform	Pitpna	NaN
F8WIT2	18	Annexin	Anxa6	NaN
F8WJ05;Q61702	1;1	Inter-alpha-trypsin inhibitor heavy chain H1	Itih1	NaN
F8WJ31;Q5RJ54-2;Q5RJ54	1;1;1	Zinc finger and SCAN domain-containing protein 26	Zscan26	NaN
G3UX67;G3UWV7;G3UYL8;G3UX15;G3UYI4;G3UYL3;Q8BG32	1;1;1;1;1;1;1	26S proteasome non-ATPase regulatory subunit 11	Psmd11	NaN
G3UX86;P46460	1;1	Vesicle-fusing ATPase	Nsf	NaN
G3UXT0	1		Cyp2j12	NaN
G3UZN1;G3UYJ7;O35215	1;1;1	D-dopachrome decarboxylase	Ddt;Gm20441	NaN
G3UYT1;Q6NZR5	1;1		Skiv2l	NaN
G3UYW9;Q6P9N8	1;1		Trak2	NaN
G3X9B1	1		Heatr1	NaN
G3X9D9;P48997	1;1	Involucrin	Ivl	NaN
G5E8B4;Q6UGQ3	1;1	Secretoglobin family 2B member 2	Scgb2b2	NaN
H3BJ74	1		Cit	NaN
H3BJI7;Q8C6B0;Q76I24;Q5I0W6;Q76I26	1;1;1;1;1		Methig1;Mettl7a1;UbiE2;Mettl7a2	NaN
H3BJZ9;H3BKL5;Q921H8	1;1;1	3-ketoacyl-CoA thiolase A, peroxisomal	Acaa1a	NaN
H3BK17;H3BKU0;Q9CZ00-2;Q9CZ00	1;1;1;1	Dysbindin domain-containing protein 1	Dbndd1	NaN
H9H9R6;Q01887	1;1	Tyrosine-protein kinase RYK	Ryk	NaN
Q3THM8;I7HJS1;O08579;B7FAU5	2;2;2;1	Emerin	Emd	NaN
I7HLQ5;Q8VCD7	1;1	Lysine-specific demethylase 4C	Kdm4c	NaN
J3QN06;J3QMM7;K3W4M4;Q9CZ42-2;Q9CZ42-3;Q9CZ42	2;2;2;2;2;2	ATP-dependent (S)-NAD(P)H-hydrate dehydratase	Carkd	NaN
J3QQ59	1		Gm3194	NaN
L7N257;Q497J0;D6REU3	3;3;2		BC117090;BC100530	NaN
M0QW48;Q3TMN1;Q3UI33;O08663	1;1;1;1	Methionine aminopeptidase 2	Metap2	NaN
O08547;A0A0G2JF08;E9Q6R3	2;1;1	Vesicle-trafficking protein SEC22b	Sec22b	NaN
O08638	53	Myosin-11	Myh11	NaN
O08749	3	Dihydrolipoyl dehydrogenase, mitochondrial	Dld	NaN
O08795;O08795-2	3;3	Glucosidase 2 subunit beta	Prkcsh	NaN
O08856	1	RNA polymerase II elongation factor ELL	Ell	NaN
O09159	1	Lysosomal alpha-mannosidase	Man2b1	NaN
O35082	1	Klotho;Klotho peptide	Kl	NaN
O35295	4	Transcriptional activator protein Pur-beta	Purb	NaN
O35350	1	Calpain-1 catalytic subunit	Capn1	NaN
O35598	1	Disintegrin and metalloproteinase domain-containing protein 10	Adam10	NaN
Q3TET3;O35639;A0A0G2JDV9;A0A0G2JGL7	2;2;1;1	Annexin;Annexin A3	Anxa3	NaN
Q921D0;O35640	2;2	Annexin;Annexin A8	Anxa8	NaN
Q3TUQ5;O35691	1;1	Pinin	Pnn	NaN
O54962	1	Barrier-to-autointegration factor;Barrier-to-autointegration factor, N-terminally processed	Banf1	NaN
Q80ZJ2;Q924B0;O55023	1;1;1	Inositol monophosphatase 1	Impa1	NaN
O70591	1	Prefoldin subunit 2	Pfdn2	NaN
O88531	1	Palmitoyl-protein thioesterase 1	Ppt1	NaN
O88544	1	COP9 signalosome complex subunit 4	Cops4	NaN
O88632-2;O88632	1;1	Semaphorin-3F	Sema3f	NaN
O88696	2	ATP-dependent Clp protease proteolytic subunit, mitochondrial	Clpp	NaN
O88952	1	Protein lin-7 homolog C	Lin7c	NaN
P00186;P00184	1;1	Cytochrome P450 1A2;Cytochrome P450 1A1	Cyp1a2;Cyp1a1	NaN
P00920;A0A0A6YX78	2;1	Carbonic anhydrase 2	Ca2;Car2	NaN
P02815	1	16.5 kDa submandibular gland glycoprotein	Spt1	NaN
P04117	2	Fatty acid-binding protein, adipocyte	Fabp4	NaN
P05063	3	Fructose-bisphosphate aldolase C	Aldoc	NaN
P05132-2;P05132	1;1	cAMP-dependent protein kinase catalytic subunit alpha	Prkaca	NaN
P06797	1	Cathepsin L1;Cathepsin L1 heavy chain;Cathepsin L1 light chain	Ctsl	NaN
P10518	2	Delta-aminolevulinic acid dehydratase	Alad	NaN
P11088	11	Filaggrin	Flg	NaN
P12265;D3YY48;Q99KJ6	2;1;1	Beta-glucuronidase	Gusb	NaN
P12382;Q9WUA3-2	2;1	ATP-dependent 6-phosphofructokinase, liver type;ATP-dependent 6-phosphofructokinase, platelet type	Pfkl;Pfkp	NaN
P12787	1	Cytochrome c oxidase subunit 5A, mitochondrial	Cox5a	NaN
P13634	1	Carbonic anhydrase 1	Ca1	NaN
Q6P8Q0;P13745;D3Z6A6;D3YZV3;P10648;E9Q6L7	3;3;2;2;2;1	Glutathione S-transferase;Glutathione S-transferase A1;Glutathione S-transferase A1, N-terminally processed;Glutathione S-transferase A2	Gsta1;Gsta2	NaN
P17156	10	Heat shock-related 70 kDa protein 2	Hspa2	NaN
P18528;P18525	1;1	Ig heavy chain V region 6.96;Ig heavy chain V region 5-84		NaN
P20060	1	Beta-hexosaminidase subunit beta	Hexb	NaN
P21278	1	Guanine nucleotide-binding protein subunit alpha-11	Gna11	NaN
P21550;J3QPZ9	3;2	Beta-enolase;Enolase	Eno3	NaN
P21614	1	Vitamin D-binding protein	Gc	NaN
P21661	1	Neuroendocrine convertase 2	Pcsk2	NaN
Q543K9;P23492;Q9D8C9	3;3;1	Purine nucleoside phosphorylase	Pnp	NaN
P23591	1	GDP-L-fucose synthase	Tsta3	NaN
P23780	2	Beta-galactosidase	Glb1	NaN
P24270	2	Catalase	Cat	NaN
P24668	1	Cation-dependent mannose-6-phosphate receptor	M6pr	NaN
P26339	1	Chromogranin-A;Pancreastatin;Beta-granin;WE-14;Catestatin;GE-25;Serpinin-RRG;Serpinin;p-Glu serpinin precursor	Chga	NaN
P27048;P63163	1;1	Small nuclear ribonucleoprotein-associated protein B;Small nuclear ribonucleoprotein-associated protein N	Snrpb;Snrpn	NaN
P28667	3	MARCKS-related protein	Marcksl1	NaN
P28828	1	Receptor-type tyrosine-protein phosphatase mu	Ptprm	NaN
P30416	1	Peptidyl-prolyl cis-trans isomerase FKBP4;Peptidyl-prolyl cis-trans isomerase FKBP4, N-terminally processed	Fkbp4	NaN
P31001	4	Desmin	Des	NaN
P33175	1	Kinesin heavy chain isoform 5A	Kif5a	NaN
P35173;L7N258;Q6IE28	3;1;1	Stefin-3	Stfa3	NaN
P35486	2	Pyruvate dehydrogenase E1 component subunit alpha, somatic form, mitochondrial	Pdha1	NaN
P35831	1	Tyrosine-protein phosphatase non-receptor type 12	Ptpn12	NaN
P42125	1	Enoyl-CoA delta isomerase 1, mitochondrial	Eci1	NaN
P42227-2;P42227-3;P42227;B7ZC18	2;2;2;1	Signal transducer and activator of transcription 3;Signal transducer and activator of transcription	Stat3	NaN
Q8CFZ6;P43025	1;1	Tetranectin	Clec3b	NaN
P43687	1	Homeobox protein HMX2	Hmx2	NaN
P45591	2	Cofilin-2	Cfl2	NaN
P46414	1	Cyclin-dependent kinase inhibitor 1B	Cdkn1b	NaN
V9GXK3;V9GWV8;Q3V335;P46935	1;1;1;1	E3 ubiquitin-protein ligase NEDD4	Nedd4	NaN
P46978	1	Dolichyl-diphosphooligosaccharide--protein glycosyltransferase subunit STT3A	Stt3a	NaN
P47791-2;P47791	2;2	Glutathione reductase, mitochondrial	Gsr	NaN
P50396;D6RI86;B7FAU8	6;3;3	Rab GDP dissociation inhibitor alpha	Gdi1	NaN
P51150	2	Ras-related protein Rab-7a	Rab7a	NaN
P51942	1	Cartilage matrix protein	Matn1	NaN
P52480-2	15	Pyruvate kinase PKM	Pkm	NaN
P53994	1	Ras-related protein Rab-2A	Rab2a	NaN
Q3TN85;Q8CAP3;P54726;P54728	1;1;1;1	UV excision repair protein RAD23 homolog A;UV excision repair protein RAD23 homolog B	Rad23a;Rad23b	NaN
P56375	1	Acylphosphatase-2	Acyp2	NaN
Q91V77;P56565	1;1	Protein S100;Protein S100-A1	S100a1	NaN
Q3UN10;P56695	2;2	Wolframin	Wfs1	NaN
P57746	2	V-type proton ATPase subunit D	Atp6v1d	NaN
P58854	1	Gamma-tubulin complex component 3	Tubgcp3	NaN
Z4YJL4;P58871	2;2	182 kDa tankyrase-1-binding protein	Tnks1bp1	NaN
P60122;D3YW60	3;2	RuvB-like 1	Ruvbl1	NaN
P60824;D3YU80;K4DI65	2;1;1	Cold-inducible RNA-binding protein	Cirbp	NaN
P61148	1	Fibroblast growth factor 1	Fgf1	NaN
P61161	1	Actin-related protein 2	Actr2	NaN
P61164	4	Alpha-centractin	Actr1a	NaN
P62267	1	40S ribosomal protein S23	Rps23	NaN
P62307	1	Small nuclear ribonucleoprotein F	Snrpf	NaN
P62320;A0A1W2P7K5	2;1	Small nuclear ribonucleoprotein Sm D3	Snrpd3	NaN
P63330;P62715	1;1	Serine/threonine-protein phosphatase 2A catalytic subunit alpha isoform;Serine/threonine-protein phosphatase 2A catalytic subunit beta isoform	Ppp2ca;Ppp2cb	NaN
P62748	1	Hippocalcin-like protein 1	Hpcal1	NaN
P62878	1	E3 ubiquitin-protein ligase RBX1;E3 ubiquitin-protein ligase RBX1, N-terminally processed	Rbx1	NaN
P62881	1	Guanine nucleotide-binding protein subunit beta-5	Gnb5	NaN
P62965	2	Cellular retinoic acid-binding protein 1	Crabp1	NaN
P63056	1	Noelin-3	Olfm3	NaN
P63168	1	Dynein light chain 1, cytoplasmic	Dynll1	NaN
P63277	2	Amelogenin, X isoform	Amelx	NaN
P63277-2	1	Amelogenin, X isoform	Amelx	NaN
P63321	1	Ras-related protein Ral-A	Rala	NaN
P68369;P05214	15;11	Tubulin alpha-1A chain;Tubulin alpha-3 chain	Tuba1a;Tuba3a	NaN
P68373;Q9JJZ2	15;8	Tubulin alpha-1C chain;Tubulin alpha-8 chain	Tuba1c;Tuba8	NaN
P70122	1	Ribosome maturation protein SBDS	Sbds	NaN
P70168	1	Importin subunit beta-1	Kpnb1	NaN
P70207	1	Plexin-A2	Plxna2	NaN
P70372	2	ELAV-like protein 1	Elavl1	NaN
P80316	1	T-complex protein 1 subunit epsilon	Cct5	NaN
P84084	4	ADP-ribosylation factor 5	Arf5	NaN
Q3TWV4;P84091	2;2	AP-2 complex subunit mu	Ap2m1	NaN
P97355	1	Spermine synthase	Sms	NaN
P97449;A0A0U1RNS3	4;2	Aminopeptidase N	Anpep	NaN
P97494	2	Glutamate--cysteine ligase catalytic subunit	Gclc	NaN
Q3UNN4;P97496-2;P97496	1;1;1	SWI/SNF complex subunit SMARCC1	Smarcc1	NaN
P97825	1	Hematological and neurological expressed 1 protein;Hematological and neurological expressed 1 protein, N-terminally processed	Hn1	NaN
P99026	2	Proteasome subunit beta type-4	Psmb4	NaN
Q00899	1	Transcriptional repressor protein YY1	Yy1	NaN
Q00941	1	Granulocyte-macrophage colony-stimulating factor receptor subunit alpha	Csf2ra	NaN
Q04859-3;Q04859;Q04859-2	1;1;1	Serine/threonine-protein kinase MAK	Mak	NaN
Q04899	1	Cyclin-dependent kinase 18	Cdk18	NaN
Q059P4;Q9CS72	1;1	Filamin-A-interacting protein 1	Filip1	NaN
Q06138	1	Calcium-binding protein 39	Cab39	NaN
Q08093	1	Calponin-2	Cnn2	NaN
Q08288	1	Cell growth-regulating nucleolar protein	Lyar	NaN
Q0GGX2-2;Q0GGX2	1;1	Zinc finger protein 541	Znf541	NaN
Q0P543-2;Q0P543	1;1	Gastric inhibitory polypeptide receptor	Gipr	NaN
Q0P557;Q0P557-3;J3QPR5;E9QAP8;Q0P557-2	2;2;1;1;1	Mitochondria-eating protein	Spata18	NaN
Q0VBL3	1		Rbm15	NaN
Q0VFY0	1		Zfp72	NaN
Q1XA02;Q7TQN9	1;1	Probable G-protein coupled receptor 142	Gpr142	NaN
Q2M2N2-2	1			NaN
Q3TDN2-2;Q3TDN2;D6RE51;D3Z4G9;D3YUP4;D3Z2H4	2;2;1;1;1;1	FAS-associated factor 2	Faf2	NaN
Q3TQC7;Q9WUZ9	1;1	Ectonucleoside triphosphate diphosphohydrolase 5	Entpd5	NaN
Q8BPW9;Q3TVK3;Q9Z2W0	1;1;1	Aspartyl aminopeptidase	Dnpep	NaN
Q3TW96	1	UDP-N-acetylhexosamine pyrophosphorylase-like protein 1	Uap1l1	NaN
Q3U0B3	1	Dehydrogenase/reductase SDR family member 11	Dhrs11	NaN
Q3U1J4	2	DNA damage-binding protein 1	Ddb1	NaN
Q3U367;Q9JLJ2	1;1	4-trimethylaminobutyraldehyde dehydrogenase	Aldh9a1	NaN
Q3U962	2	Collagen alpha-2(V) chain	Col5a2	NaN
Q3UDD3;Q8BG81;F6VR84	2;2;1	Polymerase delta-interacting protein 3	Poldip3	NaN
S4R1I3;Q3UE92;Q6P1B1;S4R228	2;2;2;1	Xaa-Pro aminopeptidase 1	Xpnpep1	NaN
Q3UER8;Q8VCM7	1;1	Fibrinogen gamma chain	Fgg	NaN
Q3UF75;Q9EPC1;Q9ES46	2;2;1	Alpha-parvin;Beta-parvin	Parva;Parvb	NaN
Q3UFB7	1	High affinity nerve growth factor receptor	Ntrk1	NaN
Q3UGB5;Q9JII5-2;Q9JII5	1;1;1	DAZ-associated protein 1	Dazap1	NaN
Q3UGC7;Q66JS6	3;3	Eukaryotic translation initiation factor 3 subunit J-A;Eukaryotic translation initiation factor 3 subunit J-B	Eif3j1;Eif3j2	NaN
Q3UH07;Q3UH63;Q5DTW2;Q5DTW2-2	1;1;1;1	Scm-like with four MBT domains protein 2	Sfmbt2	NaN
Q3UJB0	2		Sf3b2	NaN
Q3UW53;D3YYZ9;D3Z233;E9PYV4	2;1;1;1	Protein Niban	Fam129a	NaN
Q3UX10	2	Tubulin alpha chain-like 3	Tubal3	NaN
Q3UX62	1	Coiled-coil domain-containing protein 114	Ccdc114	NaN
Q3V0J1	1	Transmembrane protein 237	Tmem237	NaN
S0DHL8;Q3V3V9-2;Q3V3V9	1;1;1	Leucine-rich repeat-containing protein 16C	Rltpr	NaN
Q4PLS0	1		Nlrp2	NaN
Q4U4S6-2;Q4U4S6	1;1	Xin actin-binding repeat-containing protein 2	Xirp2	NaN
Q50L42	1	Cytosolic phospholipase A2 epsilon	Pla2g4e	NaN
Q59J78	2	Mimitin, mitochondrial	Ndufaf2	NaN
R4GML1;Q5DU00-2;Q5DU00	1;1;1	Doublecortin domain-containing protein 2	Dcdc2a;Dcdc2	NaN
Q5EBJ4	1	Ermin	Ermn	NaN
Q5EE38	1	Adrenocortical dysplasia protein	Acd	NaN
Q5SNZ0-3;Q5SNZ0-2;Q5SNZ0	1;1;1	Girdin	Ccdc88a	NaN
Q5SU71;Q61510	1;1	E3 ubiquitin/ISG15 ligase TRIM25	Trim25	NaN
Q5SX39	13	Myosin-4	Myh4	NaN
Q5XJV5;Q9JL19;A2AQM9	2;2;1	Nuclear receptor coactivator 6	Ncoa6	NaN
Q60692	1	Proteasome subunit beta type-6	Psmb6	NaN
Q60737	1	Casein kinase II subunit alpha	Csnk2a1	NaN
Q61074;A0A0J9YV96;A0A0J9YUB0;A0A0J9YVG0	2;1;1;1	Protein phosphatase 1G	Ppm1g	NaN
Q61247;Q5ND35	3;2	Alpha-2-antiplasmin	Serpinf2	NaN
Q61249;A0A0B4J1F7;Q9QZ29	3;1;1	Immunoglobulin-binding protein 1	Igbp1	NaN
Q61666-3;Q61666-2;Q61666	1;1;1	Protein HIRA	Hira	NaN
Q62318	2	Transcription intermediary factor 1-beta	Trim28	NaN
Q62376	1	U1 small nuclear ribonucleoprotein 70 kDa	Snrnp70	NaN
Q62418-3;Q62418-2;Q62418	2;2;2	Drebrin-like protein	Dbnl	NaN
Q62465	1	Synaptic vesicle membrane protein VAT-1 homolog	Vat1	NaN
Q63850	1	Nuclear pore glycoprotein p62	Nup62	NaN
Q63880-2;Q63880	1;1	Carboxylesterase 3A	Ces3a	NaN
Q63934	1	POU domain, class 4, transcription factor 2	Pou4f2	NaN
Q63943-2	1			NaN
Q64442	2	Sorbitol dehydrogenase	Sord	NaN
Q68FG1	1		Mlh3	NaN
Q6A058	2	Armadillo repeat-containing X-linked protein 2	Armcx2	NaN
Q6NZF1	1	Zinc finger CCCH domain-containing protein 11A	Zc3h11a	NaN
Q6P542	1	ATP-binding cassette sub-family F member 1	Abcf1	NaN
Q6P5E4	1	UDP-glucose:glycoprotein glucosyltransferase 1	Uggt1	NaN
Q6PAM1;A8Y5J8;A2ADZ3;A2ADZ4;A2ADZ2;Q6PAM1-2	3;1;1;1;1;1	Alpha-taxilin	Txlna	NaN
Q6PG95	1	Protein cramped-like	Cramp1l	NaN
Q6PGH2	1	Hematological and neurological expressed 1-like protein	Hn1l	NaN
Q6PHN9	1	Ras-related protein Rab-35	Rab35	NaN
Q6PIX9;Q6PIX9-2	1;1	Uncharacterized protein C17orf80 homolog	D11Wsu47e	NaN
Q6ZPF3-4;Q6ZPF3-2;Q6ZPF3	1;1;1	T-lymphoma invasion and metastasis-inducing protein 2	Tiam2	NaN
Q6ZPI0	1	Protein Jade-1	Jade1	NaN
Q6ZWQ7	1		Spcs3	NaN
Q6ZWX6	1	Eukaryotic translation initiation factor 2 subunit 1	Eif2s1	NaN
Q717B4	1	TD and POZ domain-containing protein 3	Tdpoz3	NaN
Q76MZ3;H3BK50;H3BIV7;H3BLQ0;H3BLE7;Q3TTF6;H3BKU1;G3UWS4;Q7TNP2	2;1;1;1;1;1;1;1;1	Serine/threonine-protein phosphatase 2A 65 kDa regulatory subunit A alpha isoform;Serine/threonine-protein phosphatase 2A 65 kDa regulatory subunit A beta isoform	Ppp2r1a;Ppp2r1b	NaN
Q78IK2	1	Up-regulated during skeletal muscle growth protein 5	Usmg5	NaN
Q7TPC1	1	Corneodesmosin	Cdsn	NaN
Q7TPV4	2	Myb-binding protein 1A	Mybbp1a	NaN
Q7TRV1	1		Olfr479	NaN
Q7TSI6	1		Vav2	NaN
Q7TST0-2;Q7TST0	1;1	Butyrophilin-like protein 1	Btnl1	NaN
Q7TSV4	1	Phosphoglucomutase-2	Pgm2	NaN
Q80TB7-2;Q80TB7	1;1	Zinc finger SWIM domain-containing protein 6	Zswim6	NaN
Q80UU9	1	Membrane-associated progesterone receptor component 2	Pgrmc2	NaN
Q80VM8	1	PNMA-like protein 1	Pnmal1	NaN
Q80W40	2	Acyl-coenzyme A synthetase ACSM4, mitochondrial	Acsm4	NaN
Q80W49-2	1			NaN
Q80W54	1	CAAX prenyl protease 1 homolog	Zmpste24	NaN
Q80XC3;Q80XC3-2	1;1	USP6 N-terminal-like protein	Usp6nl	NaN
Q80XI7;Q80XI7-2	10;8	Vomeromodulin		NaN
Q80YX1-2;Q80YX1-5;Q80YX1-4;Q80YX1-3;Q80YX1	3;2;2;2;2	Tenascin	Tnc	NaN
Q8BFU3-3;Q8BFU3;Q8BFU3-4	1;1;1	RING finger protein 214	Rnf214	NaN
Q8BFY9-2;Q8BFY9;J3QMX2;Q3TKD0	2;2;1;1	Transportin-1	Tnpo1	NaN
Q8BG15-4;Q8BG15-3;Q8BG15-6;Q8BG15-2;Q8BG15	1;1;1;1;1	CTD small phosphatase-like protein 2	Ctdspl2	NaN
Q8BGA3	1	Leucine-rich repeat transmembrane neuronal protein 2	Lrrtm2	NaN
Q8BH61	2	Coagulation factor XIII A chain	F13a1	NaN
Q8BH69	2	Selenide, water dikinase 1	Sephs1	NaN
Q8BHB9;E0CY42	6;1	Chloride intracellular channel protein 6	Clic6	NaN
Q8BHD8	1	Protein-L-isoaspartate O-methyltransferase domain-containing protein 2	Pcmtd2	NaN
Q8BHE0	1	Proline-rich protein 11	Prr11	NaN
Q8BHN3;Q8BHN3-2;Q8BHN3-3	4;4;2	Neutral alpha-glucosidase AB	Ganab	NaN
Q8BI55-2;Q8BI55	1;1	Dual specificity tyrosine-phosphorylation-regulated kinase 4	Dyrk4	NaN
Q8BJW6-2;Q8BJW6	1;1	Eukaryotic translation initiation factor 2A;Eukaryotic translation initiation factor 2A, N-terminally processed	Eif2a	NaN
Q8BK30	1	NADH dehydrogenase [ubiquinone] flavoprotein 3, mitochondrial	Ndufv3	NaN
Q8BKC5-2;Q8BKC5	1;1	Importin-5	Ipo5	NaN
Q8BM15	1	Uncharacterized protein C6orf15 homolog	Stg	NaN
Q8BP40	1	Lysophosphatidic acid phosphatase type 6	Acp6	NaN
Q8BQ47;D3Z0T5	2;1	Protein canopy homolog 4	Cnpy4	NaN
Q8BQB6	1	Protein FAM154B	Fam154b	NaN
Q8BQC3-2;Q8BQC3	1;1	Immunoglobulin superfamily DCC subclass member 3	Igdcc3	NaN
Q8BQC8	1	RB-associated KRAB zinc finger protein	Rbak	NaN
Q8BUK6	1	Protein Hook homolog 3	Hook3	NaN
Q8BV23;Q8BZT7	1;1		Pla2g3	NaN
Q8BVY0	2	Ribosomal L1 domain-containing protein 1	Rsl1d1	NaN
Q8BWQ1	1	UDP-glucuronosyltransferase 2A3	Ugt2a3	NaN
Q8BWW3;Q9CYR6	1;1	Phosphoacetylglucosamine mutase	Pgm3	NaN
Q8BXZ1	1	Protein disulfide-isomerase TMX3	Tmx3	NaN
Q8BYR2	1	Serine/threonine-protein kinase LATS1	Lats1	NaN
Q8BZN2	1	Potassium voltage-gated channel subfamily V member 1	Kcnv1	NaN
Q8C6M9	1		Gm16503	NaN
Q8C7E4;Q9JJH1	1;1	Ribonuclease 4	Rnase4	NaN
Q8C7U1	1	NEDD4-binding protein 3	N4bp3	NaN
Q8CAA7	1	Glucose 1,6-bisphosphate synthase	Pgm2l1	NaN
Q8CD33	1		6030452D12Rik	NaN
Q8CDI7	1	Coiled-coil domain-containing protein 150	Ccdc150	NaN
Q8CDN6	1	Thioredoxin-like protein 1	Txnl1	NaN
Q8CEG5	1	Coiled-coil domain-containing protein 28B	Ccdc28b	NaN
Q8CGF6	1	WD repeat-containing protein 47	Wdr47	NaN
Q8CGK3	1	Lon protease homolog, mitochondrial	Lonp1	NaN
Q8CHE4-2;Q8CHE4	2;2	PH domain leucine-rich repeat-containing protein phosphatase 1	Phlpp1	NaN
Q8CIN4	2	Serine/threonine-protein kinase PAK 2;PAK-2p27;PAK-2p34	Pak2	NaN
Q8CJ53-4;Q8CJ53-3;Q8CJ53-2;Q8CJ53	1;1;1;1	Cdc42-interacting protein 4	Trip10	NaN
Q8JZN5	1	Acyl-CoA dehydrogenase family member 9, mitochondrial	Acad9	NaN
Q8JZQ9	1	Eukaryotic translation initiation factor 3 subunit B	Eif3b	NaN
Q8JZW4;Q9D6C8;A0A0R4J1D0;A0A0R4J0J1;Q3UYN2;Q8BT60;P59108;Q1RLL3;Q9Z140;Q8BLR2;Q0VE82;Q9DC53	2;1;1;1;1;1;1;1;1;1;1;1	Copine-5;Copine-3;Copine-2;Copine-9;Copine-6;Copine-4;Copine-7;Copine-8	Cpne5;Cpne4;Cpne6;Cpne3;Cpne2;Cpne9;Cpne7;Cpne8	NaN
Q8JZX4	1	Splicing factor 45	Rbm17	NaN
Q8K019-2;Q8K019;A0A087WRN1;F8WI22	2;2;1;1	Bcl-2-associated transcription factor 1	Bclaf1	NaN
Q8K1R7	1	Serine/threonine-protein kinase Nek9	Nek9	NaN
Q8K2B3	2	Succinate dehydrogenase [ubiquinone] flavoprotein subunit, mitochondrial	Sdha	NaN
Q8K2Q9-2;Q8K2Q9	1;1	Shootin-1	Kiaa1598	NaN
Q8K354	1	Carbonyl reductase [NADPH] 3	Cbr3	NaN
Q8K3K8	1	Optineurin	Optn	NaN
Q8K4L4	1	Protein POF1B	Pof1b	NaN
Q8R0C3-2;Q8R0C3	1;1	Testis anion transporter 1	Slc26a8	NaN
Q8R298	1		Vmn1r234	NaN
Q8R2M2	1	Deoxynucleotidyltransferase terminal-interacting protein 2	Dnttip2	NaN
Q8R2P8;Q99MN1	2;2	Lysine--tRNA ligase	Kars	NaN
Q8R317-2;Q8R317;Q9QZM0	1;1;1	Ubiquilin-1;Ubiquilin-2	Ubqln1;Ubqln2	NaN
Q8VBZ3	1	Cleft lip and palate transmembrane protein 1 homolog	Clptm1	NaN
Q8VCH0	1	3-ketoacyl-CoA thiolase B, peroxisomal	Acaa1b	NaN
Q8VCW8	1	Acyl-CoA synthetase family member 2, mitochondrial	Acsf2	NaN
Q8VDG5	1	Phosphopantothenate--cysteine ligase	Ppcs	NaN
Q8VEB1	1	G protein-coupled receptor kinase 5	Grk5	NaN
Q8VEE1	2	LIM and cysteine-rich domains protein 1	Lmcd1	NaN
Q8VFL5	1	Olfactory receptor 1030	Olfr1030	NaN
Q8VHC3	1	Selenoprotein M	Selm	NaN
Q8VIG3	1	Radial spoke head 1 homolog	Rsph1	NaN
Q8VIM5-5;Q8VIM5-4;Q8VIM5;Q8VIM5-3	1;1;1;1	Myocardin	Myocd	NaN
Q91VH2	2	Sorting nexin-9	Snx9	NaN
Q91VW3	1	SH3 domain-binding glutamic acid-rich-like protein 3	Sh3bgrl3	NaN
Q91VX2;A2AMY5	2;1	Ubiquitin-associated protein 2	Ubap2	NaN
Q91WM0	1		Zfp617	NaN
Q91WT4	1	DnaJ homolog subfamily C member 17	Dnajc17	NaN
Q91XY8	2		Pcdhga11	NaN
Q91YR1	3	Twinfilin-1	Twf1	NaN
Q91ZU6-5	1			NaN
Q91ZW3	1	SWI/SNF-related matrix-associated actin-dependent regulator of chromatin subfamily A member 5	Smarca5	NaN
Q922B2;Q8BJY7	2;1	Aspartate--tRNA ligase, cytoplasmic	Dars	NaN
Q922F4	7	Tubulin beta-6 chain	Tubb6	NaN
Q922Q4	1	Pyrroline-5-carboxylate reductase 2	Pycr2	NaN
Q99J23	1	GH3 domain-containing protein	Ghdc	NaN
Q99JB2	1	Stomatin-like protein 2, mitochondrial	Stoml2	NaN
Q99JR8-2;Q99JR8	1;1	SWI/SNF-related matrix-associated actin-dependent regulator of chromatin subfamily D member 2	Smarcd2	NaN
Q99JW5	1	Epithelial cell adhesion molecule	Epcam	NaN
Q99JX4	1	Eukaryotic translation initiation factor 3 subunit M	Eif3m	NaN
Q99JY0	1	Trifunctional enzyme subunit beta, mitochondrial;3-ketoacyl-CoA thiolase	Hadhb	NaN
Q99KK7	2	Dipeptidyl peptidase 3	Dpp3	NaN
Q99KP3	1	Lambda-crystallin homolog	Cryl1	NaN
Q99KP6;Q99KP6-2;Q99KP6-3	3;3;2	Pre-mRNA-processing factor 19	Prpf19	NaN
Q99LT0	1	Protein dpy-30 homolog	Dpy30	NaN
Q99MQ4	1	Asporin	Aspn	NaN
Q9CPN8	1	Insulin-like growth factor 2 mRNA-binding protein 3	Igf2bp3	NaN
Q9CPQ3	1	Mitochondrial import receptor subunit TOM22 homolog	Tomm22	NaN
Q9CQD1	1	Ras-related protein Rab-5A	Rab5a	NaN
Q9CQE5	1	Regulator of G-protein signaling 10	Rgs10	NaN
Q9CQM9	1	Glutaredoxin-3	Glrx3	NaN
Q9CQR2	1	40S ribosomal protein S21	Rps21	NaN
Q9CQX2	1	Cytochrome b5 type B	Cyb5b	NaN
Q9D6T9;Q9CQX8	1;1	28S ribosomal protein S36, mitochondrial	Mrps36	NaN
Q9CR00	2	26S proteasome non-ATPase regulatory subunit 9	Psmd9	NaN
Q9CR02-2;Q9CR02	1;1	Translation machinery-associated protein 16	Tma16	NaN
Q9CR81	1	Testis-expressed sequence 12 protein	Tex12	NaN
Q9CR86	2	Calcium-regulated heat stable protein 1	Carhsp1	NaN
Q9CRD2	1	ER membrane protein complex subunit 2	Emc2	NaN
Q9CW03	3	Structural maintenance of chromosomes protein 3	Smc3	NaN
Q9CWG9	1	Biogenesis of lysosome-related organelles complex 1 subunit 2	Bloc1s2	NaN
Q9CWL8	1	Beta-catenin-like protein 1	Ctnnbl1	NaN
Q9CWR8	1	DNA (cytosine-5)-methyltransferase 3-like	Dnmt3l	NaN
Q9CWS0	2	N(G),N(G)-dimethylarginine dimethylaminohydrolase 1	Ddah1	NaN
Q9CWW6	2	Peptidyl-prolyl cis-trans isomerase NIMA-interacting 4	Pin4	NaN
Q9CX34	1	Suppressor of G2 allele of SKP1 homolog	Sugt1	NaN
Q9CXL3	1	Uncharacterized protein C7orf50 homolog		NaN
Q9CXY6	1	Interleukin enhancer-binding factor 2	Ilf2	NaN
Q9CY64	1	Biliverdin reductase A	Blvra	NaN
Q9D024-2;Q9D024	1;1	Coiled-coil domain-containing protein 47	Ccdc47	NaN
Q9D0F3	2	Protein ERGIC-53	Lman1	NaN
Q9D0S9	1	Histidine triad nucleotide-binding protein 2, mitochondrial	Hint2	NaN
Q9D0T1	1	NHP2-like protein 1;NHP2-like protein 1, N-terminally processed	Nhp2l1	NaN
Q9D1A2	2	Cytosolic non-specific dipeptidase	Cndp2	NaN
Q9D1M0	1	Protein SEC13 homolog	Sec13	NaN
Q9D1Q6	1	Endoplasmic reticulum resident protein 44	Erp44	NaN
Q9D287	1	Pre-mRNA-splicing factor SPF27	Bcas2	NaN
Q9D3X8	1		Dydc2	NaN
Q9D818-2	1			NaN
Q9D832	2	DnaJ homolog subfamily B member 4	Dnajb4	NaN
Q9D880	1	Mitochondrial import inner membrane translocase subunit TIM50	Timm50	NaN
Q9D892	1	Inosine triphosphate pyrophosphatase	Itpa	NaN
Q9D8N0	2	Elongation factor 1-gamma	Eef1g	NaN
Q9D8X2	1	Coiled-coil domain-containing protein 124	Ccdc124	NaN
Q9D952	1	Envoplakin	Evpl	NaN
Q9D9M5	1	Pyridoxal phosphate phosphatase PHOSPHO2	Phospho2	NaN
Q9DAN9	1	Uncharacterized protein C17orf105 homolog		NaN
Q9DBG9	1	Tax1-binding protein 3	Tax1bp3	NaN
Q9DCL9	1	Multifunctional protein ADE2;Phosphoribosylaminoimidazole-succinocarboxamide synthase;Phosphoribosylaminoimidazole carboxylase	Paics	NaN
Q9EQ20	1	Methylmalonate-semialdehyde dehydrogenase [acylating], mitochondrial	Aldh6a1	NaN
Q9EQM3	1	Homeobox protein Nkx-2.4	Nkx2-4	NaN
Q9ERD7;A0A1D5RM76	9;2	Tubulin beta-3 chain	Tubb3	NaN
Q9ES97-3;Q9ES97-4;Q9ES97-5;Q9ES97-2;Q9ES97	1;1;1;1;1	Reticulon-3	Rtn3	NaN
Q9EST5;Q9EST5-2	1;1	Acidic leucine-rich nuclear phosphoprotein 32 family member B	Anp32b	NaN
Q9ESX5	1	H/ACA ribonucleoprotein complex subunit 4	Dkc1	NaN
Q9ET52	1		Cts6	NaN
Q9JHQ5;E9Q9P1;F6VG18;F6VTH5;A0A1L1SSX7	2;1;1;1;1	Leucine zipper transcription factor-like protein 1	Lztfl1	NaN
Q9JHY3	1	WAP four-disulfide core domain protein 12	Wfdc12	NaN
Q9JI78	1	Peptide-N(4)-(N-acetyl-beta-glucosaminyl)asparagine amidase	Ngly1	NaN
Q9JIQ3	1	Diablo homolog, mitochondrial	Diablo	NaN
Q9JK37	1	Myozenin-1	Myoz1	NaN
Q9JKC6	1	Cell cycle exit and neuronal differentiation protein 1	Cend1	NaN
Q9JKR6;F6TRP3	3;1	Hypoxia up-regulated protein 1	Hyou1	NaN
Q9JKY5	1	Huntingtin-interacting protein 1-related protein	Hip1r	NaN
Q9QUP5	1	Hyaluronan and proteoglycan link protein 1	Hapln1	NaN
Q9QUR6	1	Prolyl endopeptidase	Prep	NaN
Q9QXY6;Q9EQP2	2;1	EH domain-containing protein 3;EH domain-containing protein 4	Ehd3;Ehd4	NaN
Q9QYB5-2;Q9QYB5	2;2	Gamma-adducin	Add3	NaN
Q9QYJ0	1	DnaJ homolog subfamily A member 2	Dnaja2	NaN
Q9QYS9-8;Q9QYS9-4;Q9QYS9-3;Q9QYS9-6;Q9QYS9-2;Q9QYS9;Q9QYS9-7	1;1;1;1;1;1;1	Protein quaking	Qki	NaN
Q9QZE5	1	Coatomer subunit gamma-1	Copg1	NaN
Q9QZH3	1	Peptidyl-prolyl cis-trans isomerase E	Ppie	NaN
Q9R045	1	Angiopoietin-related protein 2	Angptl2	NaN
Q9R0A0	1	Peroxisomal membrane protein PEX14	Pex14	NaN
Q9R0R1	2	Melanotransferrin	Mfi2	NaN
Q9WTI7-4;Q9WTI7-2;Q9WTI7-3;Q9WTI7	1;1;1;1	Unconventional myosin-Ic	Myo1c	NaN
Q9WV55	3	Vesicle-associated membrane protein-associated protein A	Vapa	NaN
Q9WV92-7;Q9WV92-6;Q9WV92-4;Q9WV92-5;Q9WV92-3;Q9WV92;Q9WV92-2;Q9WV92-8	2;2;2;2;2;2;2;2	Band 4.1-like protein 3;Band 4.1-like protein 3, N-terminally processed	Epb41l3	NaN
Q9Z0L6	1	Parathyroid hormone	Pth	NaN
Q9Z127	1	Large neutral amino acids transporter small subunit 1	Slc7a5	NaN
Q9Z1F9;H3BLM2;H3BLR3	2;1;1	SUMO-activating enzyme subunit 2	Uba2	NaN
Q9Z1Q9;G3UYW2;G3UZ22;G3UY93	2;1;1;1	Valine--tRNA ligase	Vars	NaN
Q9Z1Z2	1	Serine-threonine kinase receptor-associated protein	Strap	NaN
V9GXI0;V9GXT7;Q9Z266	1;1;1	SNARE-associated protein Snapin	Snapin	NaN
Q9Z2I9	2	Succinyl-CoA ligase [ADP-forming] subunit beta, mitochondrial	Sucla2	NaN
Q9Z2U1	1	Proteasome subunit alpha type-5	Psma5	NaN
Z4YL50	1		Adal	NaN
										+
										+
										+
										+
										+
										+
										+
										+
										+
										+
										+
										+
										+
										+
										+
										+
										+
										+
										+
										+
										+
										+
										+
										+
										+
										+
										+
										+
										+
										+
										+
										+
										+
										+
										+
